# Supplementary material for: Identification of cancer risk assessment signature in patients with chronic obstructive pulmonary disease and exploration of the potential key genes
Source: Ann Med. 2022 Aug 20;54(1):2309–20. doi: 10.1080/07853890.2022.2112070 (PMC9415445; doi:10.1080/07853890.2022.2112070)
Supplement: Supplemental Material [file IANN_A_2112070_SM5280.xls]

## Sheet: Table S1
Table S1 Sample information of rat data used in this study
Group	#Gene	Sample size
Control	17345	6
Model	17345	6
BYF	17345	6
BJF	17345	6
YZF	17345	6
APL	17345	6
Denote: Control group denotes normal control rat were treated with normal saline; Model, BYF, BJF, YZF, APL denote COPD rat model group treated with normal saline, Bufei Yishen formula, Bufei Jianpi formula, Yiqi Zishen formula and aminophylline, respectively; #denotes the number of genes detected in the corresponding dataset.

## Sheet: Table S2
Table S2 Drug dose of the three TCMs for rat treatment group samples
	Crude drugs dose (g/kg/d)	Concentrations (g/ml)	Dosing volume (ml/kg)
BYF	11.61	1.161	10
BJF	12.42	1.242	10
YZF	12.42	1.242	10

## Sheet: Table S3
Table S3 The gene pair of the lung cancer incidence-risk score signature
	Gene A	Gene B
pair 1	AAMP	AGER
pair 2	ABCB7	AGER
pair 3	ABCF1	PECAM1
pair 4	ABL1	AGER
pair 5	ACACA	TNNC1
pair 6	ACP2	AGER
pair 7	ACTL6A	AGER
pair 8	ACVR1	PECAM1
pair 9	AGA	AGER
pair 10	AGA	HIGD1B
pair 11	AHCY	FAM107A
pair 12	ALDOC	CA4
pair 13	ANXA11	AGER
pair 14	XIAP	ROBO4
pair 15	XIAP	GPIHBP1
pair 16	ARAF	CA4
pair 17	ARL1	FAM107A
pair 18	ATIC	ICAM2
pair 19	ATIC	PECAM1
pair 20	ATIC	C1orf162
pair 21	ATP5PB	FAM107A
pair 22	ATP5MC1	AGER
pair 23	AUP1	AGER
pair 24	BARD1	STX11
pair 25	BBS2	AGER
pair 26	BCAT2	CA4
pair 27	BCAT2	PLAC9
pair 28	BCL9	FABP4
pair 29	BCL9	DPEP2
pair 30	BCR	GPIHBP1
pair 31	CEACAM1	CA4
pair 32	BIK	CFP
pair 33	BMP8B	RTKN2
pair 34	BUB1B	ADGRE1
pair 35	CA11	LYVE1
pair 36	CACNB3	CA4
pair 37	CACNB3	STX11
pair 38	CACNB3	PLAC9
pair 39	CANX	FAM107A
pair 40	CARS1	STX11
pair 41	CARS1	LYVE1
pair 42	CASP3	AGER
pair 43	KRIT1	KANK3
pair 44	CCNA2	FPR2
pair 45	CD3D	AGER
pair 46	ENTPD6	STX11
pair 47	ENTPD5	CCDC85A
pair 48	LRBA	AGER
pair 49	CDC5L	LYVE1
pair 50	CDC20	CA4
pair 51	CDC20	GDF10
pair 52	CDC20	GPC3
pair 53	CDC20	PDPN
pair 54	CDC20	LYVE1
pair 55	CDC20	STXBP6
pair 56	CDC20	HSPA12B
pair 57	CDC20	OSCAR
pair 58	CDC25A	LIN7A
pair 59	CDC25B	AGER
pair 60	CDH3	AGER
pair 61	CDH3	ALOX5
pair 62	CDH3	MT1M
pair 63	CDH3	CCN5
pair 64	CDK7	AGER
pair 65	CDS1	CA4
pair 66	CDS1	TNNC1
pair 67	CENPF	RTKN2
pair 68	RCC1	LGI3
pair 69	CHD1	AGER
pair 70	CHEK1	NLRC4
pair 71	CHKB	AGER
pair 72	CHUK	AGER
pair 73	CKS1B	AGER
pair 74	CLK1	AGER
pair 75	CLK2	AGER
pair 76	CLK2	GIMAP6
pair 77	CLN3	TNNC1
pair 78	CLTA	AGER
pair 79	CLTB	CA4
pair 80	CNN2	AGER
pair 81	COL5A2	PECAM1
pair 82	COL5A2	FAM107A
pair 83	COL6A2	AGER
pair 84	COL6A3	CAV1
pair 85	COL10A1	AOX1
pair 86	COL10A1	CDH13
pair 87	COL10A1	EML1
pair 88	COL10A1	GDF10
pair 89	COL10A1	RAP1A
pair 90	COL10A1	ABCG2
pair 91	COL10A1	AKAP12
pair 92	COL10A1	FRY
pair 93	COL10A1	LILRB2
pair 94	COL10A1	PDZD2
pair 95	COL10A1	KANK1
pair 96	COL10A1	USP53
pair 97	COL10A1	PXK
pair 98	COL10A1	FAM204A
pair 99	COL10A1	SAMSN1
pair 100	COL10A1	SOX17
pair 101	COL10A1	-
pair 102	COL10A1	KLHL6
pair 103	COL10A1	LGI3
pair 104	COL10A1	GPIHBP1
pair 105	COL10A1	FIBIN
pair 106	COL11A1	MEFV
pair 107	COPB1	FAM107A
pair 108	SLC31A1	TNNC1
pair 109	COX10	CA4
pair 110	COX15	CD36
pair 111	CRABP2	CD36
pair 112	CRABP2	STX11
pair 113	CRABP2	LYVE1
pair 114	CRAT	GPIHBP1
pair 115	CREBBP	STX11
pair 116	CRK	AGER
pair 117	CSE1L	AGER
pair 118	CSNK2A2	AGER
pair 119	SLC25A10	GDF10
pair 120	SLC25A10	STXBP6
pair 121	SLC25A10	HSPA12B
pair 122	CST1	RTKN2
pair 123	CSTF2	HSPA12B
pair 124	CSTF3	CD36
pair 125	CTBP1	AGER
pair 126	CTSV	LYVE1
pair 127	CYB561	AGER
pair 128	ECI1	AGER
pair 129	DCTN1	AGER
pair 130	TIMM8A	RTKN2
pair 131	GSDME	AGER
pair 132	DHPS	TNNC1
pair 133	NQO1	AGER
pair 134	NQO1	HYAL1
pair 135	NQO1	HIGD1B
pair 136	DLD	AGER
pair 137	DLX3	RTKN2
pair 138	DNMT1	FAM107A
pair 139	DPAGT1	AGER
pair 140	DPAGT1	HIGD1B
pair 141	DSG2	AGER
pair 142	DVL2	STX11
pair 143	TOR1A	STX11
pair 144	E2F3	HIGD1B
pair 145	E2F4	TNNC1
pair 146	E4F1	CA4
pair 147	EIF2D	AGER
pair 148	EFNA4	CAMP
pair 149	EFNA4	SLIT3
pair 150	EFNA4	SH2D3C
pair 151	EFNA4	SYT15
pair 152	EFNA4	TMEM88
pair 153	EIF4G1	AGER
pair 154	ENO2	CA4
pair 155	ENO2	TNNC1
pair 156	EPHA4	GDF10
pair 157	EPHB3	LYVE1
pair 158	EPHB3	LGI3
pair 159	NR2F6	CA4
pair 160	ERBB3	CA4
pair 161	ERCC3	HIGD1B
pair 162	ETFB	AGER
pair 163	ETV4	FGFR4
pair 164	ETV4	GDF10
pair 165	ETV4	SLC11A1
pair 166	ETV4	RASGRP2
pair 167	ETV4	STXBP6
pair 168	ETV4	ABHD6
pair 169	ETV4	PRAM1
pair 170	ETV4	CCDC85A
pair 171	ETV6	CA4
pair 172	ETV6	STX11
pair 173	EWSR1	CA4
pair 174	EXT2	AGER
pair 175	EXTL3	CA4
pair 176	F2RL1	CD36
pair 177	F2RL1	LYVE1
pair 178	F2RL1	ADAMTS8
pair 179	F2RL1	ALKAL2
pair 180	FAAH	CA4
pair 181	FAT1	AGER
pair 182	FEN1	ACVRL1
pair 183	FEN1	DPEP2
pair 184	FHL2	AGER
pair 185	FHL3	CA4
pair 186	FKBP2	AGER
pair 187	FLII	AGER
pair 188	FLNB	FAM107A
pair 189	FNTA	AGER
pair 190	FRK	ARHGEF26
pair 191	FUCA2	AGER
pair 192	FUT2	GDF10
pair 193	FUT2	PIP5K1B
pair 194	FUT2	CCDC85A
pair 195	GAA	AGER
pair 196	GALE	LGI3
pair 197	GALNT3	CA4
pair 198	GARS1	FMO2
pair 199	GDI1	AGER
pair 200	GFPT1	AGER
pair 201	GFPT1	AQP4
pair 202	GFPT1	TCF21
pair 203	GFPT1	ENTREP1
pair 204	GFPT1	HIGD1B
pair 205	GFPT1	NOSTRIN
pair 206	GFPT1	GKN2
pair 207	GGCX	ACVRL1
pair 208	GGCX	LIMS2
pair 209	GM2A	CA4
pair 210	GMDS	CA4
pair 211	GNA12	EMCN
pair 212	GNAI3	AGER
pair 213	GOLGA1	CD36
pair 214	GOLGA2	ACVRL1
pair 215	GOLGB1	AGER
pair 216	GPS1	TNNC1
pair 217	GPS1	HIGD1B
pair 218	GRB2	AGER
pair 219	GSK3B	CA4
pair 220	GSK3B	STX11
pair 221	GSS	AGER
pair 222	GTF3C1	AGER
pair 223	GTF3C1	RAMP3
pair 224	GTF3C2	AGER
pair 225	GTF3C2	HIGD1B
pair 226	GUCY1A1	AGER
pair 227	GYS1	ACVRL1
pair 228	GYS1	LIMS2
pair 229	HADH	FAM107A
pair 230	HELLS	LIN7A
pair 231	ZBTB48	CA4
pair 232	ZBTB48	PLAC9
pair 233	HMGB3	AGER
pair 234	HMGB3	MT1M
pair 235	HMGB3	LIMS2
pair 236	HMGCL	AGER
pair 237	HMGCL	FAM107A
pair 238	HMMR	FPR2
pair 239	HNRNPC	AGER
pair 240	HOXB7	LYVE1
pair 241	DNAJB2	HIGD1B
pair 242	IDH3B	AGER
pair 243	IDH3B	FAM107A
pair 244	IDS	STX11
pair 245	IFNAR2	AGER
pair 246	IGFBP3	FAM107A
pair 247	ILF3	AGER
pair 248	IRF3	AGER
pair 249	ITGA2	AGER
pair 250	ITGAM	AGER
pair 251	ITPA	AGER
pair 252	ITPK1	CA4
pair 253	IVD	CA4
pair 254	IVD	STX11
pair 255	JUP	AGER
pair 256	KCNS3	AGER
pair 257	KIF2A	CD36
pair 258	KIF11	CORO2B
pair 259	KIF11	ST6GALNAC3
pair 260	KIF11	NCKAP5
pair 261	KIFC1	LYVE1
pair 262	ABLIM1	AGER
pair 263	LLGL1	CA4
pair 264	EPCAM	LAMP3
pair 265	M6PR	FAM107A
pair 266	MAN2A1	AGER
pair 267	MAN2A1	EMCN
pair 268	MAN2A1	GIMAP6
pair 269	MAN2B1	AGER
pair 270	MCM2	ACVRL1
pair 271	MCM2	AGER
pair 272	ME2	AGER
pair 273	MEF2D	CA4
pair 274	MAP3K4	AGER
pair 275	MAP3K5	AGER
pair 276	MFAP1	AGER
pair 277	MIPEP	CD36
pair 278	MKI67	FPR2
pair 279	MKI67	FGFBP2
pair 280	MLLT6	CA4
pair 281	MMP9	AGER
pair 282	MMP11	ITGAX
pair 283	MMP11	SLC11A1
pair 284	MMP11	SH2D3C
pair 285	MMP11	STXBP6
pair 286	MMP11	PARVB
pair 287	MMP11	HSPA12B
pair 288	MNT	CA4
pair 289	MOV10	CA4
pair 290	MST1R	STX11
pair 291	MTIF2	AGER
pair 292	MTIF2	GIMAP6
pair 293	MTR	FOXF1
pair 294	MTX1	AGER
pair 295	MYO1C	AGER
pair 296	MYO6	AGER
pair 297	MYO6	EMCN
pair 298	MYO9B	CA4
pair 299	NUBP1	AGER
pair 300	NEK2	ADGRE3
pair 301	NEK2	RTKN2
pair 302	NHS	GPD1
pair 303	CNOT2	CA4
pair 304	NOTCH3	CA4
pair 305	NRAS	AGER
pair 306	NT5E	CDO1
pair 307	NT5E	GDF10
pair 308	NTHL1	TNNC1
pair 309	NVL	GPIHBP1
pair 310	TBC1D25	LGI3
pair 311	OCRL	CA4
pair 312	OCRL	CD36
pair 313	OCRL	STX11
pair 314	ORC2	CD36
pair 315	SLC22A18	AGER
pair 316	SLC22A18	FOXF1
pair 317	P2RY6	LYVE1
pair 318	PAFAH1B3	AGER
pair 319	PAFAH1B3	CA4
pair 320	PAFAH1B3	FCN1
pair 321	PAFAH1B3	SNX2
pair 322	PAFAH1B3	TNNC1
pair 323	PAFAH1B3	AP1M1
pair 324	PAK1	CA4
pair 325	PAK1	STX11
pair 326	PARN	AGER
pair 327	PARN	FCN3
pair 328	PBX3	FAM107A
pair 329	PCCB	CA4
pair 330	CHMP1A	AGER
pair 331	PDE8A	LYVE1
pair 332	PDHA1	AGER
pair 333	PFAS	CD36
pair 334	PFKM	AGER
pair 335	PHB1	FAM107A
pair 336	PIGC	STX11
pair 337	PIGF	AGER
pair 338	PIGF	FOXF1
pair 339	PI4KA	AGER
pair 340	PITPNA	AGER
pair 341	PLOD1	GLIPR2
pair 342	PLS1	AGER
pair 343	PLS3	CAV1
pair 344	PLXNA1	CA4
pair 345	PLXNA1	STX11
pair 346	PMM2	AGER
pair 347	PMM2	HIGD1B
pair 348	PRRX1	LYVE1
pair 349	POLB	STX11
pair 350	POLE	LYVE1
pair 351	POLR2B	AGER
pair 352	POLR2C	AGER
pair 353	POLR2D	STX11
pair 354	POLR2D	LYVE1
pair 355	POLR2H	ICAM2
pair 356	POLR2H	PECAM1
pair 357	POLR2L	AGER
pair 358	PPAT	CD36
pair 359	PPAT	HSPB2
pair 360	PPAT	SNCA
pair 361	PPAT	LYVE1
pair 362	PPAT	RHOJ
pair 363	PPAT	COL6A6
pair 364	PPL	AGER
pair 365	PPM1G	AGER
pair 366	PPP2R3A	GPIHBP1
pair 367	PPP2R5E	FAM107A
pair 368	PPP3CB	FAM107A
pair 369	PRKAB2	LYVE1
pair 370	PRKAG1	AGER
pair 371	PRKCZ	AGER
pair 372	PRKDC	LYVE1
pair 373	MAPK6	CA4
pair 374	MAPK6	STX11
pair 375	PRPS2	AGER
pair 376	PRPSAP2	AGER
pair 377	PSMD4	AGER
pair 378	PSMD10	AGER
pair 379	PTGFRN	AGER
pair 380	PTGFRN	FOXF1
pair 381	PTGFRN	TCF21
pair 382	PTGFRN	EMCN
pair 383	PTPN3	CD36
pair 384	PTPN3	ADAMTS8
pair 385	PTS	AGER
pair 386	PEX19	HIGD1B
pair 387	PYCR1	CD36
pair 388	PYCR1	LATS2
pair 389	PYCR1	ROBO4
pair 390	PYCR1	GPIHBP1
pair 391	ALDH18A1	AGER
pair 392	ALDH18A1	FAM107A
pair 393	ALDH18A1	NOSTRIN
pair 394	RAB1A	AGER
pair 395	RAB2A	AGER
pair 396	RGL2	AGER
pair 397	RANGAP1	CA4
pair 398	RASA1	AGER
pair 399	RBBP4	GPIHBP1
pair 400	RBL2	FAM107A
pair 401	RECQL	EMCN
pair 402	RFC1	AGER
pair 403	RFC5	CD36
pair 404	RFNG	LIMS2
pair 405	TRIM27	AGER
pair 406	RFX5	AGER
pair 407	RNASE4	AGER
pair 408	RNPEP	AGER
pair 409	ABCE1	AGER
pair 410	RPE	GPM6A
pair 411	MRPL12	CA4
pair 412	MRPL12	STX11
pair 413	RPS6KA2	AGER
pair 414	RPS6KB2	CA4
pair 415	RPS6KB2	TNNC1
pair 416	RTKN	TIE1
pair 417	VPS52	AGER
pair 418	SDF2	CLEC14A
pair 419	SDHC	TNNC1
pair 420	SEL1L	GPIHBP1
pair 421	SRSF7	FAM107A
pair 422	SGTA	ACVRL1
pair 423	SHB	STX11
pair 424	SHC1	AGER
pair 425	SIAH1	CD36
pair 426	STIL	AGTR1
pair 427	STIL	CDKN2B
pair 428	STIL	DACH1
pair 429	STIL	GDF10
pair 430	STIL	ZEB2
pair 431	STIL	LYVE1
pair 432	STIL	COL6A6
pair 433	SKIC2	TNNC1
pair 434	SLC1A4	CD36
pair 435	SLC1A4	LYVE1
pair 436	SLC1A4	TMEM88
pair 437	SLC1A4	LGI3
pair 438	SLC1A4	OTUD1
pair 439	SLC3A2	AGER
pair 440	SLC4A2	HIGD1B
pair 441	SLC5A3	GPM6A
pair 442	SLC5A3	SORBS1
pair 443	SLC5A3	LYVE1
pair 444	SLC5A3	LGI3
pair 445	SLC25A1	TNNC1
pair 446	HLTF	EMCN
pair 447	SMARCB1	CA4
pair 448	SMARCC1	CA4
pair 449	SMARCE1	AGER
pair 450	SNRPA	AGER
pair 451	SNRPC	AGER
pair 452	SORL1	AGER
pair 453	SOX12	GPD1
pair 454	SP1	CA4
pair 455	SPP1	FPR1
pair 456	SPR	AGER
pair 457	SRD5A1	CDO1
pair 458	SRD5A1	DACH1
pair 459	SRD5A1	GDF10
pair 460	SRD5A1	GPM6A
pair 461	SRD5A1	HOXA4
pair 462	SRD5A1	SNCA
pair 463	SRD5A1	B3GALNT1
pair 464	SRD5A1	LYVE1
pair 465	SRD5A1	EXOC6
pair 466	SRD5A1	RHOJ
pair 467	SRD5A1	PKNOX2
pair 468	SRD5A1	SOX17
pair 469	SRD5A1	RGS18
pair 470	SRD5A1	GPR146
pair 471	SRD5A1	COL6A6
pair 472	SRP54	AGER
pair 473	SRP54	SASH1
pair 474	SRP72	AGER
pair 475	SRPRA	AGER
pair 476	SSR1	PECAM1
pair 477	DENND2B	AGER
pair 478	STRN	GDF10
pair 479	STXBP2	CA4
pair 480	SULT1A1	AGER
pair 481	SURF6	CA4
pair 482	SURF6	TNNC1
pair 483	SUV39H1	STX11
pair 484	TAPBP	CA4
pair 485	TARBP1	AGER
pair 486	TARBP2	ACVRL1
pair 487	VPS72	AGER
pair 488	VPS72	FAM107A
pair 489	TFAM	STX11
pair 490	TFAP2A	RTKN2
pair 491	TFDP1	CA4
pair 492	TFDP1	STX11
pair 493	THBS2	FHL1
pair 494	THBS2	LRRC32
pair 495	THBS2	SRPX
pair 496	THBS2	FAM107A
pair 497	TK2	PTPRB
pair 498	TSPAN6	AGER
pair 499	GPR137B	AGER
pair 500	TM7SF2	TNNC1
pair 501	TOP2A	S100A3
pair 502	TOP2A	CCL23
pair 503	TOP2A	TIE1
pair 504	TOP2A	STXBP6
pair 505	TOP2A	DSE
pair 506	TOP2A	RETREG1
pair 507	TOP2A	C18orf21
pair 508	TOP2A	N4BP2L1
pair 509	TPD52	GPIHBP1
pair 510	TPD52L2	PECAM1
pair 511	NR2C2	GPM6A
pair 512	GFUS	AGER
pair 513	TTC1	AGER
pair 514	TTK	SH3GL3
pair 515	TTK	RTKN2
pair 516	TUBA4A	AGER
pair 517	TUFT1	AGER
pair 518	TULP3	GPIHBP1
pair 519	TXNRD1	STX11
pair 520	TYK2	FAM107A
pair 521	TYMS	FPR1
pair 522	UBE2D2	EMCN
pair 523	UBE2G1	AGER
pair 524	UBE2L3	AGER
pair 525	UBE2V2	CD36
pair 526	UCHL3	AGER
pair 527	UGP2	AGER
pair 528	UNG	KANK3
pair 529	UPP1	AGER
pair 530	UQCRC2	AGER
pair 531	USF2	AGER
pair 532	VRK1	GPIHBP1
pair 533	WRN	CD36
pair 534	XDH	GPD1
pair 535	XPC	FAM107A
pair 536	XPO1	PECAM1
pair 537	XRCC5	AGER
pair 538	YY1	AGER
pair 539	ZNF16	LYVE1
pair 540	ZNF16	LGI3
pair 541	ZKSCAN1	GPIHBP1
pair 542	PCGF2	CA4
pair 543	PCGF2	TNNC1
pair 544	TRIM26	AGER
pair 545	TRIM26	HIGD1B
pair 546	ZSCAN9	GDF10
pair 547	ZNF217	AGER
pair 548	ZNF217	PEBP4
pair 549	ZNF225	RTKN2
pair 550	LUZP1	CA4
pair 551	PXDN	AGER
pair 552	BRPF1	CA4
pair 553	IFRD2	AGER
pair 554	BAG6	AGER
pair 555	ABHD16A	CA4
pair 556	ABHD16A	STX11
pair 557	ABHD16A	PLAC9
pair 558	HSD17B8	AGER
pair 559	AIMP2	CLEC14A
pair 560	ZNF212	ACVRL1
pair 561	STAM	AGER
pair 562	PDHX	AGER
pair 563	AKAP1	GPIHBP1
pair 564	ZNF239	GDF10
pair 565	MKKS	EMCN
pair 566	LZTR1	CA4
pair 567	PUDP	AGER
pair 568	PUDP	FAM107A
pair 569	ZRSR2	TNNC1
pair 570	USP9X	AGER
pair 571	RBM10	AGER
pair 572	UBL4A	AGER
pair 573	TMEM187	CA4
pair 574	TMEM187	CD36
pair 575	TMEM187	STX11
pair 576	TRRAP	CA4
pair 577	ACOX3	CA4
pair 578	NCK2	AGER
pair 579	DYRK2	CD36
pair 580	DYRK2	PTPRB
pair 581	DUSP11	AGER
pair 582	DHX16	AGER
pair 583	DHX16	FAM107A
pair 584	CUL2	CA4
pair 585	CUL2	STX11
pair 586	CDC42BPA	ALKAL2
pair 587	HIRIP3	CA4
pair 588	RANBP3	LYVE1
pair 589	PPFIA1	CD36
pair 590	PPFIA1	STX11
pair 591	ENC1	AGER
pair 592	ENC1	TCF21
pair 593	ENC1	FAM107A
pair 594	ENC1	PCOLCE2
pair 595	ENC1	CLDN18
pair 596	ENC1	HIGD1B
pair 597	ENC1	ESAM
pair 598	ENC1	NOSTRIN
pair 599	NIPSNAP1	RAMP3
pair 600	NIPSNAP1	HIGD1B
pair 601	API5	CA4
pair 602	CGGBP1	AGER
pair 603	DENR	CLIC5
pair 604	NOP14	HIGD1B
pair 605	PLPP2	SCARA5
pair 606	PSMG1	AGER
pair 607	SSNA1	TNNC1
pair 608	LAMTOR3	FAM107A
pair 609	DGAT1	TNNC1
pair 610	CDC23	CA4
pair 611	CDC23	TEK
pair 612	CDC23	STX11
pair 613	ABCC3	TNNC1
pair 614	MBTPS1	AGER
pair 615	SNX4	AGER
pair 616	RNMT	CA4
pair 617	GPAA1	AGER
pair 618	GPAA1	FAM107A
pair 619	GPAA1	GKN2
pair 620	ADAM15	CA4
pair 621	PEX11B	FAM107A
pair 622	CCNK	CA4
pair 623	HDAC3	AGER
pair 624	CDK5R1	RTKN2
pair 625	ASAP2	AGER
pair 626	CDC123	AGER
pair 627	SGPL1	CD36
pair 628	SGPL1	PTPRB
pair 629	SGPL1	CALCRL
pair 630	SGPL1	LYVE1
pair 631	SGPL1	ADAMTS8
pair 632	SGPL1	KANK3
pair 633	SGPL1	ALKAL2
pair 634	SLC5A6	ACVRL1
pair 635	SLC5A6	CA4
pair 636	SLC5A6	LIMS2
pair 637	DDX18	FAM107A
pair 638	EIF2B4	AGER
pair 639	EIF2B2	AGER
pair 640	MTMR2	GPIHBP1
pair 641	CPNE1	AGER
pair 642	CPNE1	FOXF1
pair 643	AP1S2	FAM107A
pair 644	GYG2	GPD1
pair 645	HERC2	AGER
pair 646	HERC2	TCF21
pair 647	AP3D1	AGER
pair 648	MPZL1	STX11
pair 649	HIP1R	ROBO4
pair 650	BTAF1	AGER
pair 651	MAP7	STX11
pair 652	PRC1	FPR1
pair 653	CLDN12	AGER
pair 654	CLDN12	CAV2
pair 655	CLDN12	FHL1
pair 656	CLDN12	FAM107A
pair 657	CLDN12	PEBP4
pair 658	PIGQ	CA4
pair 659	MTMR4	ADRB2
pair 660	MTMR4	AGER
pair 661	MTMR4	TCF21
pair 662	MTMR4	FAM107A
pair 663	MTMR4	CYYR1
pair 664	PRPF3	AGER
pair 665	PRPF3	ENTREP1
pair 666	AIFM1	AGER
pair 667	RABEP1	STX11
pair 668	ATG12	TNNC1
pair 669	CTDP1	ROBO4
pair 670	FIBP	AGER
pair 671	PCSK7	CA4
pair 672	EBAG9	AGER
pair 673	LPAR2	CA4
pair 674	LPAR2	STX11
pair 675	LPAR2	TMEM74B
pair 676	ZMYM4	AGER
pair 677	ZMYM4	TCF21
pair 678	ZMYM5	RTKN2
pair 679	XPR1	CA4
pair 680	XPR1	TNNC1
pair 681	XPR1	STX11
pair 682	XPR1	SHANK3
pair 683	XPR1	PLAC9
pair 684	PTTG1	AGER
pair 685	GCNT3	AGTR1
pair 686	GCNT3	CDO1
pair 687	GCNT3	DNASE1L3
pair 688	GCNT3	GDF10
pair 689	GCNT3	PRKCB
pair 690	GCNT3	CCL23
pair 691	GCNT3	TIE1
pair 692	GCNT3	SCEL
pair 693	GCNT3	STXBP6
pair 694	GCNT3	IL17D
pair 695	GCNT3	DUOX1
pair 696	GCNT3	ADAMTSL4
pair 697	GCNT3	FAR2
pair 698	GCNT3	SOX17
pair 699	GCNT3	ADTRP
pair 700	WDR46	TNNC1
pair 701	WDR46	HIGD1B
pair 702	NREP	CA4
pair 703	NREP	PLAC9
pair 704	TRIP13	LYVE1
pair 705	TRIP12	AGER
pair 706	TRIP12	FAM107A
pair 707	TRIP4	AGER
pair 708	ZNHIT3	AGER
pair 709	CNOT8	AGER
pair 710	LONP1	AGER
pair 711	KIF3B	AGER
pair 712	COX5A	GLIPR2
pair 713	GRHPR	AGER
pair 714	RECQL4	ARHGEF26
pair 715	SNRNP40	CA4
pair 716	DDX23	AGER
pair 717	GGPS1	AGER
pair 718	MED20	CA4
pair 719	PIGB	CD36
pair 720	PGS1	CA4
pair 721	SPTLC2	LYVE1
pair 722	TBPL1	AGER
pair 723	NPEPPS	AGER
pair 724	SCAMP1	CA4
pair 725	PTGES	LYVE1
pair 726	EI24	AGER
pair 727	EI24	FAM107A
pair 728	TP53I3	AGER
pair 729	APBA3	CA4
pair 730	APBA3	STX11
pair 731	GTF2IRD1	GPIHBP1
pair 732	BABAM2	AGER
pair 733	PREPL	CD36
pair 734	PITPNM1	CA4
pair 735	PDIA4	AGER
pair 736	NFE2L3	GDF10
pair 737	NUP155	CD36
pair 738	NUP155	LYVE1
pair 739	NUP155	OTUD1
pair 740	SEC24C	AGER
pair 741	IKBKE	SH2D3C
pair 742	MTFR1	LYVE1
pair 743	IQCB1	GPIHBP1
pair 744	LPIN2	AGER
pair 745	SAFB2	TNNC1
pair 746	IPO13	CA4
pair 747	IPO13	DPEP2
pair 748	N4BP1	AGER
pair 749	BLTP2	GPIHBP1
pair 750	TMEM63A	CA4
pair 751	TMEM63A	STX11
pair 752	KNTC1	STXBP6
pair 753	MLEC	C1orf162
pair 754	LZTS3	AGER
pair 755	DHX38	ACVRL1
pair 756	DLGAP5	RTKN2
pair 757	CKAP5	AGER
pair 758	CKAP5	HIGD1B
pair 759	SCRN1	AGER
pair 760	IP6K1	HIGD1B
pair 761	KEAP1	AGER
pair 762	RB1CC1	AGER
pair 763	ARMCX2	AGER
pair 764	SPATA2	LYVE1
pair 765	MELK	BST1
pair 766	MELK	SNCA
pair 767	MELK	LYVE1
pair 768	MELK	TLR8
pair 769	MELK	ZBED2
pair 770	MELK	MYCT1
pair 771	MELK	CARD16
pair 772	KIAA0753	GPIHBP1
pair 773	CEP350	AGER
pair 774	TOMM70	FAM107A
pair 775	TOMM70	GKN2
pair 776	FCHSD2	STX11
pair 777	DDX46	AGER
pair 778	SMG7	HSPA12B
pair 779	FIG4	AGER
pair 780	WASHC5	FAM107A
pair 781	UBAP2L	TNNC1
pair 782	SRGAP3	RTKN2
pair 783	G3BP2	AGER
pair 784	NCAPD2	CD36
pair 785	NCAPD2	STX11
pair 786	SEC16A	PECAM1
pair 787	RNF10	AGER
pair 788	KIF14	SH3GL3
pair 789	KIF14	NLRC4
pair 790	KIF14	RTKN2
pair 791	HELZ	TNNC1
pair 792	AMMECR1	CCDC85A
pair 793	USP3	FAM107A
pair 794	USP3	GKN2
pair 795	MED12	LYVE1
pair 796	THOC1	AGER
pair 797	HNRNPDL	AGER
pair 798	DMTF1	AGER
pair 799	MED6	CA4
pair 800	GNPDA1	FAM107A
pair 801	ZBTB33	CA4
pair 802	MED16	CA4
pair 803	PARP3	CA4
pair 804	PARP3	STX11
pair 805	TOM1	CA4
pair 806	ABCB6	HSPA12B
pair 807	SCAMP2	AGER
pair 808	SCAMP3	AGER
pair 809	SCAMP3	FHL1
pair 810	SNUPN	AGER
pair 811	HUWE1	ACVRL1
pair 812	ATP9A	TNNC1
pair 813	GPC6	LYVE1
pair 814	CERT1	AGER
pair 815	TSPAN5	CD36
pair 816	KIF20A	ADAMTSL4
pair 817	KIF20A	FAR2
pair 818	PREB	AGER
pair 819	ACTR1B	AGER
pair 820	DNAL4	CA4
pair 821	LRPPRC	AGER
pair 822	RBM12	AGER
pair 823	ARFRP1	LYVE1
pair 824	FAM13A	CD36
pair 825	PRMT3	CD36
pair 826	PRMT3	PTPRB
pair 827	PRMT3	STX11
pair 828	PRMT3	CALCRL
pair 829	PSME3	TNNC1
pair 830	MPZL2	AGER
pair 831	DDX39A	AGER
pair 832	STX6	CA4
pair 833	HNRNPR	PECAM1
pair 834	POP7	AGER
pair 835	SF3B4	FAM107A
pair 836	STAG1	CD36
pair 837	NET1	AGER
pair 838	BET1	AGER
pair 839	BET1	EMCN
pair 840	DNAJA2	FAM107A
pair 841	VPS26C	STX11
pair 842	TCIRG1	AGER
pair 843	SMYD5	LYVE1
pair 844	HMG20A	EMCN
pair 845	MICU1	AGER
pair 846	MICU1	FAM107A
pair 847	PIAS3	RAI2
pair 848	PIAS3	LIMS2
pair 849	NDC80	SLC6A4
pair 850	PRMT5	AGER
pair 851	PRMT5	HIGD1B
pair 852	ECI2	AGER
pair 853	PPIH	AGER
pair 854	PPIH	FAM107A
pair 855	TRIM38	AGER
pair 856	SEC23B	CAVIN2
pair 857	SEC23B	FAM107A
pair 858	SEMA4D	CA4
pair 859	SEMA4B	AGER
pair 860	ZNF211	TCF21
pair 861	DDX17	AGER
pair 862	HYOU1	AGER
pair 863	ATG7	CA4
pair 864	AGR2	AGER
pair 865	HTATIP2	CA4
pair 866	ARFGEF2	LYVE1
pair 867	ARFGEF2	LGI3
pair 868	SLU7	AGER
pair 869	MRPL28	AGER
pair 870	P3H4	CA4
pair 871	P3H4	STX11
pair 872	P3H4	LYVE1
pair 873	P3H4	TMEM74B
pair 874	P3H4	GIMAP8
pair 875	RBCK1	AGER
pair 876	STAMBP	STX11
pair 877	POLR3C	CA4
pair 878	RAD51AP1	ADAMTSL3
pair 879	MTX2	AGER
pair 880	SPINT2	HBB
pair 881	CTCF	AGER
pair 882	CNPY3	STX11
pair 883	PLK4	SERTM1
pair 884	RAI1	CA4
pair 885	RAI1	CD36
pair 886	RAI1	STX11
pair 887	GIPC1	AGER
pair 888	KDM5B	CA4
pair 889	KDM5B	PLAC9
pair 890	ARPP19	AGER
pair 891	RPP40	CD36
pair 892	RPP40	GRK5
pair 893	STARD10	CA4
pair 894	CPSF4	AGER
pair 895	TRAFD1	CA4
pair 896	TRAFD1	STX11
pair 897	PAPOLA	FAM107A
pair 898	RNPS1	AGER
pair 899	SUB1	AGER
pair 900	SPIN1	AGER
pair 901	AP3M2	CA4
pair 902	AP3M2	STX11
pair 903	HNRNPA0	FAM107A
pair 904	RAB40B	CA4
pair 905	CKAP4	SPOCK2
pair 906	COPS6	AGER
pair 907	KDELR3	CD36
pair 908	SNRNP27	AGER
pair 909	SNRNP27	FHL1
pair 910	TMED1	TNNC1
pair 911	TENT4A	AGER
pair 912	CPSF6	GPIHBP1
pair 913	WWP1	AGER
pair 914	UBE2C	IL3RA
pair 915	UBE2C	LILRB2
pair 916	UBE2C	LGI3
pair 917	TMEM115	CA4
pair 918	WDR5	LYVE1
pair 919	CACFD1	HIGD1B
pair 920	NUP42	CD36
pair 921	NUP42	STX11
pair 922	NUP42	DPEP2
pair 923	BTN3A2	AGER
pair 924	RCAN3	MYCT1
pair 925	FICD	CA4
pair 926	BAZ1A	AGER
pair 927	SEC23IP	STX11
pair 928	RNF24	CA4
pair 929	RNF24	STX11
pair 930	PMF1	AGER
pair 931	XPOT	EMCN
pair 932	XPOT	GIMAP6
pair 933	DUSP12	AGER
pair 934	SNF8	AGER
pair 935	PNKP	CA4
pair 936	PNKP	TNNC1
pair 937	B4GALT7	CA4
pair 938	VPS45	CA4
pair 939	VPS45	STX11
pair 940	LYPLA2	AGER
pair 941	LYPLA2	RAMP3
pair 942	LYPLA2	HIGD1B
pair 943	COPE	CA4
pair 944	DDX42	CA4
pair 945	DDX42	STX11
pair 946	EXOC3	TNNC1
pair 947	U2AF2	CA4
pair 948	OIP5	RTKN2
pair 949	COG2	CA4
pair 950	COG2	STX11
pair 951	ATF5	CA4
pair 952	RHOBTB3	CA4
pair 953	RNF44	AGER
pair 954	RNF44	FOXF1
pair 955	RAB11FIP2	AGER
pair 956	DOLK	ACVRL1
pair 957	ADNP2	AGER
pair 958	ATG14	HIGD1B
pair 959	MON1B	AGER
pair 960	CLSTN1	AGER
pair 961	KHDC4	CA4
pair 962	KHDC4	TNNC1
pair 963	SEPHS1	TCF21
pair 964	SEPHS1	HIGD1B
pair 965	RPIA	AGER
pair 966	CCT5	AGER
pair 967	CCT5	FOXF1
pair 968	PAXIP1	ACVRL1
pair 969	ACIN1	TNNC1
pair 970	EXOSC7	AGER
pair 971	XPO7	STX11
pair 972	TBC1D9B	AGER
pair 973	ZBTB43	CA4
pair 974	DCUN1D4	CD36
pair 975	DCUN1D4	STX11
pair 976	TTLL12	ACVRL1
pair 977	TTLL12	TNNC1
pair 978	METAP1	CAVIN2
pair 979	METAP1	FAM107A
pair 980	UBXN4	SPOCK2
pair 981	GANAB	AGER
pair 982	FAF2	FAM107A
pair 983	GSE1	CA4
pair 984	PMPCA	AGER
pair 985	SULF1	MT1M
pair 986	SULF1	HIGD1B
pair 987	XPO6	AGER
pair 988	XPO6	FAM107A
pair 989	FBXO28	CA4
pair 990	NUP210	SH2D3C
pair 991	CLUH	AGER
pair 992	CLUH	FAM107A
pair 993	CSTF2T	GPIHBP1
pair 994	NCAPD3	GPIHBP1
pair 995	JADE2	CA4
pair 996	VPS39	AGER
pair 997	KHNYN	AGER
pair 998	ZNF629	GPIHBP1
pair 999	SMG5	TNNC1
pair 1000	ADNP	AGER
pair 1001	LARS2	CD36
pair 1002	ATP13A2	CA4
pair 1003	SIRT1	AGER
pair 1004	TDRD7	AGER
pair 1005	HARS2	AGER
pair 1006	SF3B3	TNNC1
pair 1007	ICMT	CD36
pair 1008	GCAT	CD36
pair 1009	GCAT	DENND3
pair 1010	GCAT	DPEP2
pair 1011	CBX5	STX11
pair 1012	MACF1	AGER
pair 1013	SCRIB	AGER
pair 1014	ZNF281	AGER
pair 1015	ZNF281	FAM107A
pair 1016	NNT	AGTR1
pair 1017	ADAT1	CA4
pair 1018	PSD4	HSPA12B
pair 1019	SMUG1	RASIP1
pair 1020	LEMD3	PTPRM
pair 1021	ORC3	AGER
pair 1022	MKRN2	CA4
pair 1023	MKRN2	STX11
pair 1024	LDOC1	AGER
pair 1025	SH3BP4	CA4
pair 1026	RAB38	AGER
pair 1027	PANX1	LYVE1
pair 1028	ZNF318	LYVE1
pair 1029	TMEM184B	AGER
pair 1030	RAB26	DES
pair 1031	RAB26	EFCC1
pair 1032	COG4	AGER
pair 1033	DCAF12	AGER
pair 1034	DCAF12	LHFPL6
pair 1035	DCAF12	FAM107A
pair 1036	NEPRO	CD36
pair 1037	LETMD1	AGER
pair 1038	MXRA5	PECAM1
pair 1039	MXRA5	FAM107A
pair 1040	EEF1AKMT3	CD36
pair 1041	EEF1AKMT3	PTPRB
pair 1042	RNF19A	AGER
pair 1043	DPCD	HIGD1B
pair 1044	C1orf43	AGER
pair 1045	NDUFAF3	AGER
pair 1046	NELFB	AGER
pair 1047	ATL3	STX11
pair 1048	FAM98A	CA4
pair 1049	FAM98A	STX11
pair 1050	SYF2	CA4
pair 1051	SYF2	STX11
pair 1052	C2CD2	AGER
pair 1053	MMACHC	GDF10
pair 1054	CHMP2B	AGER
pair 1055	CHMP2B	FHL1
pair 1056	TSKU	TNNC1
pair 1057	ULK3	GPIHBP1
pair 1058	RNF167	AGER
pair 1059	GORASP2	MCEMP1
pair 1060	ZZZ3	AGER
pair 1061	ZZZ3	TCF21
pair 1062	ZZZ3	HIGD1B
pair 1063	UPF2	AGER
pair 1064	OSBPL3	KANK3
pair 1065	ZNF500	GDF10
pair 1066	ANKRD17	GIMAP6
pair 1067	DECR2	AGER
pair 1068	DCAF4	GDF10
pair 1069	CHTOP	AGER
pair 1070	WSB1	AGER
pair 1071	LDLRAP1	AGER
pair 1072	LDLRAP1	TCF21
pair 1073	INTS1	CA4
pair 1074	GMEB2	HIGD1B
pair 1075	PHGDH	CA4
pair 1076	TSPAN17	CA4
pair 1077	FBXO8	AGER
pair 1078	HIBCH	HIGD1B
pair 1079	ERAL1	CA4
pair 1080	FAM162A	AGER
pair 1081	PLEK2	CD36
pair 1082	PLEK2	ROBO4
pair 1083	CNNM3	TNNC1
pair 1084	MYOF	FAM107A
pair 1085	TIMM10	FAM107A
pair 1086	AGO1	STX11
pair 1087	DAZAP1	AGER
pair 1088	AATF	AGER
pair 1089	SEC22A	STX11
pair 1090	AKAP8L	HSPA12B
pair 1091	TRUB2	GPIHBP1
pair 1092	GPR160	AGER
pair 1093	TRMT2A	LGI3
pair 1094	UTP25	GPM6A
pair 1095	UTP25	HHIP
pair 1096	UTP25	MYCT1
pair 1097	UTP25	LGI3
pair 1098	STAU2	GDF10
pair 1099	VPS41	CA4
pair 1100	VPS41	STX11
pair 1101	EIF2AK1	GLIPR2
pair 1102	TJP3	CA4
pair 1103	STK36	CA4
pair 1104	VPS4A	AGER
pair 1105	ARHGEF16	CD36
pair 1106	ARHGEF16	TMEM88
pair 1107	GPKOW	AGER
pair 1108	TNFRSF21	CLEC14A
pair 1109	MMADHC	CAV1
pair 1110	CRCP	CD36
pair 1111	CRCP	STX11
pair 1112	PRPF19	AGER
pair 1113	STK39	ADRB2
pair 1114	STK39	AGER
pair 1115	STK39	TCF21
pair 1116	STK39	CAVIN2
pair 1117	STK39	FAM107A
pair 1118	STK39	GKN2
pair 1119	TOR1B	AGER
pair 1120	DESI1	CA4
pair 1121	HDHD5	HIGD1B
pair 1122	NKIRAS2	GPIHBP1
pair 1123	MRPS18B	AGER
pair 1124	FLVCR1	GPIHBP1
pair 1125	MRPL13	AGER
pair 1126	ATAD2	CCDC85A
pair 1127	C16orf72	AGER
pair 1128	ZC3H7A	AGER
pair 1129	SETD2	CD36
pair 1130	BABAM1	AGER
pair 1131	THYN1	AGER
pair 1132	TMEM208	AGER
pair 1133	TBK1	AGER
pair 1134	UHRF1	LYVE1
pair 1135	UBN1	AGER
pair 1136	TRA2A	CA4
pair 1137	SAC3D1	ACVRL1
pair 1138	SAC3D1	TNNC1
pair 1139	SAC3D1	LIMS2
pair 1140	SNX11	AGER
pair 1141	GMPPA	DPEP2
pair 1142	SEC61A1	CAVIN1
pair 1143	ALG6	AGER
pair 1144	ALG6	FOXF1
pair 1145	ALG6	TCF21
pair 1146	MRM2	ECSCR
pair 1147	STRN3	CA4
pair 1148	PSAT1	PIP5K1B
pair 1149	UBQLN1	AGER
pair 1150	RHOD	ACVRL1
pair 1151	RHOD	CCN5
pair 1152	RHOD	LIMS2
pair 1153	BICRA	CD36
pair 1154	ERO1A	AGER
pair 1155	ERO1A	AQP4
pair 1156	ERO1A	FOXF1
pair 1157	ERO1A	TCF21
pair 1158	ERO1A	FAM107A
pair 1159	ERO1A	HIGD1B
pair 1160	ERO1A	JAM2
pair 1161	WRAP73	CA4
pair 1162	WRAP73	STX11
pair 1163	DEF6	STX11
pair 1164	GEMIN4	CA4
pair 1165	NSDHL	CA4
pair 1166	NSDHL	STX11
pair 1167	PARD6A	LYVE1
pair 1168	MTERF3	AGER
pair 1169	COQ6	CD36
pair 1170	DERL2	AGER
pair 1171	DERL2	FAM107A
pair 1172	ISOC1	AGER
pair 1173	GLRX2	ECSCR
pair 1174	DESI2	CA4
pair 1175	GLOD4	FAM107A
pair 1176	GMNN	EMCN
pair 1177	ZNF691	GPM6A
pair 1178	TXNDC11	AGER
pair 1179	TXNDC11	FAM107A
pair 1180	YARS2	CA4
pair 1181	NMD3	AGER
pair 1182	NDUFAF1	AGER
pair 1183	LACTB2	AGER
pair 1184	KMT5B	EMCN
pair 1185	RMDN1	CD36
pair 1186	COMMD2	AGER
pair 1187	COMMD2	TCF21
pair 1188	INSIG2	AGER
pair 1189	INSIG2	FAM107A
pair 1190	SDF4	AGER
pair 1191	MRTO4	TNNC1
pair 1192	JPT1	AGER
pair 1193	NUSAP1	LYVE1
pair 1194	NUSAP1	PRAM1
pair 1195	ACP6	GDF10
pair 1196	PHF20	STX11
pair 1197	PHF20	LYVE1
pair 1198	TMEM69	AGER
pair 1199	NT5C3A	AGER
pair 1200	NT5C3A	FAM107A
pair 1201	MRPL30	LYVE1
pair 1202	MRPL27	AGER
pair 1203	GOLM1	CD36
pair 1204	GOLM1	PTPRB
pair 1205	GOLM1	LAT2
pair 1206	GOLM1	LYVE1
pair 1207	GOLM1	TMEM88
pair 1208	GOLM1	LGI3
pair 1209	SCAND1	AGER
pair 1210	BFAR	AGER
pair 1211	GMPR2	AGER
pair 1212	FAM13B	AGER
pair 1213	FAM53C	FAM107A
pair 1214	KRCC1	AGER
pair 1215	ARL6IP4	AGER
pair 1216	TNFRSF12A	AGER
pair 1217	HOOK1	CA4
pair 1218	HOOK1	CD36
pair 1219	HOOK1	LMO7
pair 1220	HOOK1	PTPRB
pair 1221	HOOK1	STX11
pair 1222	HOOK1	LYVE1
pair 1223	HOOK1	ALKAL2
pair 1224	UBR5	AGER
pair 1225	UBR5	TCF21
pair 1226	TEX264	TNNC1
pair 1227	PPME1	CA4
pair 1228	PPME1	STX11
pair 1229	PPME1	PLAC9
pair 1230	DDX41	AGER
pair 1231	DDX41	FAM107A
pair 1232	IP6K2	EMCN
pair 1233	REV1	STX11
pair 1234	SPOUT1	CA4
pair 1235	TRIAP1	AGER
pair 1236	TMEM138	AGER
pair 1237	JKAMP	AGER
pair 1238	JKAMP	FAM107A
pair 1239	MTFP1	ACVRL1
pair 1240	ZCCHC17	AGER
pair 1241	VPS54	EDNRB
pair 1242	ZNF581	TNNC1
pair 1243	GDE1	AGER
pair 1244	PCF11	AGER
pair 1245	PIAS4	CA4
pair 1246	SRRT	CA4
pair 1247	SRRT	STX11
pair 1248	LSR	AGER
pair 1249	METTL13	TNNC1
pair 1250	MRPS23	TNNC1
pair 1251	MRPS33	AGER
pair 1252	PTRH2	AGER
pair 1253	STYXL1	CA4
pair 1254	STYXL1	TNNC1
pair 1255	CPSF3	FAM107A
pair 1256	CMPK1	AGER
pair 1257	LUC7L3	EMCN
pair 1258	TMEM8B	GDF10
pair 1259	KDM3B	AGER
pair 1260	COQ3	CD36
pair 1261	PANK1	GPM6A
pair 1262	CPSF2	DPEP2
pair 1263	BRWD1	GDF10
pair 1264	YBEY	CD36
pair 1265	YIPF1	AGER
pair 1266	GAR1	AGER
pair 1267	ANLN	CXCL5
pair 1268	ANLN	NLRC4
pair 1269	MIOS	CD36
pair 1270	ZFAND6	AGER
pair 1271	TMCO1	C1orf162
pair 1272	ZDHHC13	GDF10
pair 1273	DHX29	AGER
pair 1274	PUS7	AGER
pair 1275	RC3H2	LYVE1
pair 1276	PAF1	HIGD1B
pair 1277	PARP14	CA4
pair 1278	PARP14	STX11
pair 1279	RSBN1	AGER
pair 1280	P4HTM	AGER
pair 1281	RRN3	EMCN
pair 1282	SLC35F2	CD36
pair 1283	TRPM4	CA4
pair 1284	TRIT1	HIGD1B
pair 1285	AFTPH	EMCN
pair 1286	KLHL28	CD36
pair 1287	ESRP1	ECSCR
pair 1288	ANKRD49	AGER
pair 1289	WDR55	LYVE1
pair 1290	CC2D1A	TIE1
pair 1291	TMEM214	AGER
pair 1292	FNBP1L	AGER
pair 1293	RNF43	LGI3
pair 1294	LAX1	LYVE1
pair 1295	SPDL1	GPM6A
pair 1296	DUS2	STX11
pair 1297	LIME1	CA4
pair 1298	ZSCAN32	HSPA12B
pair 1299	BPNT2	LYVE1
pair 1300	ADPRS	AGER
pair 1301	ABITRAM	AGER
pair 1302	MRPL16	AGER
pair 1303	PARP16	RAI2
pair 1304	PARP16	GPIHBP1
pair 1305	SSH3	ACVRL1
pair 1306	SSH3	LIMS2
pair 1307	UCKL1	CA4
pair 1308	BANP	AGER
pair 1309	SLC25A38	AGER
pair 1310	C2orf42	CD36
pair 1311	CZIB	FAM107A
pair 1312	GID8	FAM107A
pair 1313	GID8	CLEC14A
pair 1314	OXSM	GPIHBP1
pair 1315	TRMT61B	GPIHBP1
pair 1316	FAM174C	CA4
pair 1317	PIH1D1	AGER
pair 1318	PHIP	CA4
pair 1319	FBXO34	AGER
pair 1320	SLC35A5	FAM107A
pair 1321	CDCA4	FABP4
pair 1322	ZWILCH	LYVE1
pair 1323	WIPI1	AGER
pair 1324	KIF26B	SLC6A4
pair 1325	KIF26B	ST6GALNAC3
pair 1326	NTAQ1	AGER
pair 1327	NTAQ1	TCF21
pair 1328	SAMD4B	LYVE1
pair 1329	AGGF1	PTPRB
pair 1330	ARHGAP17	AGER
pair 1331	TRIM68	AGER
pair 1332	TRIM68	HIGD1B
pair 1333	RBM28	GPIHBP1
pair 1334	ANKZF1	GPIHBP1
pair 1335	HAUS2	CA4
pair 1336	CDCA8	SNCA
pair 1337	LRRC8D	EMCN
pair 1338	RBM23	FAM107A
pair 1339	UBR7	EMCN
pair 1340	MSTO1	LYVE1
pair 1341	ARMC1	AGER
pair 1342	ARMC1	FHL1
pair 1343	ARMC1	FAM107A
pair 1344	SHQ1	EMCN
pair 1345	CEP55	NLRC4
pair 1346	MRPS18A	TNNC1
pair 1347	MRPS18A	HIGD1B
pair 1348	MRM3	TNNC1
pair 1349	RNF220	AGER
pair 1350	RPRD1A	CA4
pair 1351	APPL2	CA4
pair 1352	MAP1S	CA4
pair 1353	GOLPH3L	AGER
pair 1354	ZNF532	TCF21
pair 1355	ZNF532	HIGD1B
pair 1356	ATAD3A	ACVRL1
pair 1357	ATAD3A	LIMS2
pair 1358	NAT10	CLEC14A
pair 1359	PCMTD2	CA4
pair 1360	PCMTD2	STX11
pair 1361	TYW1	AGER
pair 1362	MRGBP	CA4
pair 1363	CWF19L1	CA4
pair 1364	BRF2	CA4
pair 1365	BRF2	STX11
pair 1366	RNF121	STX11
pair 1367	AP5S1	CD36
pair 1368	UFSP2	AGER
pair 1369	ACER3	STX11
pair 1370	HJURP	FPR2
pair 1371	HJURP	SLC6A4
pair 1372	HJURP	PRX
pair 1373	HJURP	FGFBP2
pair 1374	PIDD1	GDF10
pair 1375	STRADB	AGER
pair 1376	STRADB	TCF21
pair 1377	PARL	CA4
pair 1378	CHST12	HIGD1B
pair 1379	HES6	CA4
pair 1380	DHTKD1	GPIHBP1
pair 1381	FEM1A	CA4
pair 1382	ENOSF1	AGER
pair 1383	CNOT11	GLIPR2
pair 1384	FOXRED1	DPEP2
pair 1385	FOXRED1	FGD5
pair 1386	UBE2Q1	CA4
pair 1387	ZNF280C	RTKN2
pair 1388	FERMT1	FPR2
pair 1389	FERMT1	MYOC
pair 1390	FERMT1	SGCG
pair 1391	FERMT1	TBX4
pair 1392	FERMT1	FGFBP2
pair 1393	FERMT1	ST6GALNAC3
pair 1394	STAP2	CD36
pair 1395	THUMPD1	AGER
pair 1396	PIGV	ACVRL1
pair 1397	DDX27	AGER
pair 1398	URGCP	STX11
pair 1399	NPLOC4	AGER
pair 1400	NPLOC4	FHL1
pair 1401	NPLOC4	FAM107A
pair 1402	SCYL2	AGER
pair 1403	RABL6	CA4
pair 1404	RABL6	STX11
pair 1405	NSUN5	AGER
pair 1406	NSUN5	EMCN
pair 1407	INTS13	EMCN
pair 1408	N4BP2	CA4
pair 1409	FAM222B	ACVRL1
pair 1410	ARFGAP1	ACVRL1
pair 1411	ARFGAP1	GRK5
pair 1412	NAXD	AGER
pair 1413	AP5M1	CD36
pair 1414	AP5M1	PTPRB
pair 1415	RCOR3	CA4
pair 1416	RCOR3	PLAC9
pair 1417	DHX32	FAM107A
pair 1418	TTC17	CA4
pair 1419	TTC17	TNNC1
pair 1420	INAVA	AGER
pair 1421	INAVA	AQP4
pair 1422	INAVA	TCF21
pair 1423	INAVA	TNNC1
pair 1424	INAVA	ENTREP1
pair 1425	INAVA	RAMP3
pair 1426	INAVA	CLDN18
pair 1427	INAVA	HIGD1B
pair 1428	EXOC2	CD36
pair 1429	ZNF839	HSPA12B
pair 1430	ERMARD	AGER
pair 1431	ERMARD	TCF21
pair 1432	CMTR2	AGER
pair 1433	PAG1	AGER
pair 1434	CAND1	CD36
pair 1435	UBAP2	AGER
pair 1436	CISD1	GKN2
pair 1437	GPRC5C	CA4
pair 1438	ACSS2	AGER
pair 1439	LANCL2	LYVE1
pair 1440	NKRF	AGER
pair 1441	DMAP1	TNNC1
pair 1442	NSFL1C	CA4
pair 1443	BAIAP2L1	ACVRL1
pair 1444	BAIAP2L1	ARRB1
pair 1445	BAIAP2L1	CA4
pair 1446	BAIAP2L1	GRK5
pair 1447	BAIAP2L1	ANOS1
pair 1448	BAIAP2L1	TNNC1
pair 1449	BAIAP2L1	SLC16A5
pair 1450	BAIAP2L1	VSIR
pair 1451	BAIAP2L1	FGD5
pair 1452	UBFD1	CD36
pair 1453	UBFD1	GPIHBP1
pair 1454	GPCPD1	AGER
pair 1455	LRRC8A	AGER
pair 1456	BEX4	AGER
pair 1457	CTPS2	CD36
pair 1458	CTPS2	PTPRB
pair 1459	CTPS2	ADAMTS8
pair 1460	DIABLO	AGER
pair 1461	TMPRSS4	APOBR
pair 1462	UGGT1	CD36
pair 1463	UGGT1	ADAMTS8
pair 1464	UGGT1	KANK3
pair 1465	EXOSC5	ACVRL1
pair 1466	EXOSC5	CA4
pair 1467	EXOSC5	DPEP2
pair 1468	SMARCAD1	EMCN
pair 1469	DHX33	ACVRL1
pair 1470	PAK6	GDF10
pair 1471	PMEPA1	AGER
pair 1472	MRPS22	FAM107A
pair 1473	NIT2	AGER
pair 1474	NIT2	FAM107A
pair 1475	KIF15	RTKN2
pair 1476	COQ9	CA4
pair 1477	COQ9	TNNC1
pair 1478	ANKMY2	AGER
pair 1479	TWSG1	AGER
pair 1480	NUP107	AGER
pair 1481	ATP13A1	AGER
pair 1482	APMAP	MCEMP1
pair 1483	LDAF1	CD36
pair 1484	DOLPP1	ACVRL1
pair 1485	DOLPP1	LIMS2
pair 1486	CORO1B	TNNC1
pair 1487	VARS2	AGER
pair 1488	SLC39A10	GIMAP6
pair 1489	ANKRD50	CA4
pair 1490	FAM219B	CA4
pair 1491	FAM219B	STX11
pair 1492	NIPAL3	CA4
pair 1493	THOC2	AGER
pair 1494	THOC2	FOXF1
pair 1495	THOC2	TCF21
pair 1496	THOC2	JAM2
pair 1497	ZNF248	GDF10
pair 1498	THAP11	FAM107A
pair 1499	S100A14	AGER
pair 1500	RAB22A	FAM107A
pair 1501	NMRAL1	FAM107A
pair 1502	NMRAL1	CLEC14A
pair 1503	MIF4GD	AGER
pair 1504	BIRC6	AGER
pair 1505	LRRC47	LPL
pair 1506	CNOT6	AGER
pair 1507	MTA3	HSPA12B
pair 1508	XPO5	LYVE1
pair 1509	NUFIP2	AGER
pair 1510	NUFIP2	FAM107A
pair 1511	IGSF9	SH3GL3
pair 1512	TAOK1	ACVRL1
pair 1513	ZNF319	CA4
pair 1514	TMEM181	CAVIN2
pair 1515	TMEM181	FAM107A
pair 1516	SH3RF1	AGER
pair 1517	SH3RF1	TCF21
pair 1518	EP400	STX11
pair 1519	KIAA1522	AGER
pair 1520	NCOA5	CA4
pair 1521	NCOA5	STX11
pair 1522	ANKRA2	AGER
pair 1523	ANKRA2	TCF21
pair 1524	CCNB1IP1	AGER
pair 1525	RAP2C	AGER
pair 1526	CTDSP1	AGER
pair 1527	ZBED5	CA4
pair 1528	ABHD17C	FAM107A
pair 1529	ABRACL	AGER
pair 1530	PGAP6	TNNC1
pair 1531	SENP2	CD36
pair 1532	KLHL12	CA4
pair 1533	ELOVL5	STX11
pair 1534	TRMT11	ECSCR
pair 1535	NIF3L1	FAM107A
pair 1536	LDAH	LYVE1
pair 1537	RINT1	GPIHBP1
pair 1538	HEATR6	CD36
pair 1539	SH2D4A	CA4
pair 1540	MANBAL	AGER
pair 1541	MANBAL	FAM107A
pair 1542	ELMO2	LYVE1
pair 1543	FAM217B	AGER
pair 1544	FAM217B	HIGD1B
pair 1545	FIGNL1	TLR4
pair 1546	FIGNL1	LYVE1
pair 1547	PRSS22	CFP
pair 1548	CENPK	RTKN2
pair 1549	DUS1L	AGER
pair 1550	MLST8	CA4
pair 1551	ATL2	STX11
pair 1552	TENT4B	AGER
pair 1553	NOC3L	AGER
pair 1554	COP1	AGER
pair 1555	SIL1	AGER
pair 1556	AKTIP	AGER
pair 1557	ZDHHC6	CDH5
pair 1558	NUCKS1	AGER
pair 1559	WDR13	CA4
pair 1560	SMAP2	FAM107A
pair 1561	ACBD3	FAM107A
pair 1562	PLPPR2	LYVE1
pair 1563	SMYD3	AGER
pair 1564	ATPAF1	HIGD1B
pair 1565	S100PBP	GPIHBP1
pair 1566	MICAL1	AGER
pair 1567	CERK	AGER
pair 1568	RBM15	CA4
pair 1569	RBM15	STX11
pair 1570	CEP85	ARHGAP31
pair 1571	ARV1	CA4
pair 1572	SPATA20	FAM107A
pair 1573	SLC30A5	CD36
pair 1574	SLC30A5	CALCRL
pair 1575	MRPL40	AGER
pair 1576	MRPL9	AGER
pair 1577	PINK1	AGER
pair 1578	NOL6	HSPA12B
pair 1579	NADK	STX11
pair 1580	SPATS2	AFAP1L1
pair 1581	MPPE1	AGER
pair 1582	COA7	CD36
pair 1583	COA7	PTPRB
pair 1584	C8orf33	CA4
pair 1585	BRD9	AGER
pair 1586	BRD9	HIGD1B
pair 1587	ANTKMT	TNNC1
pair 1588	MRPL57	AGER
pair 1589	AUNIP	RTKN2
pair 1590	MIS12	AGER
pair 1591	DDX50	STX11
pair 1592	CENPM	LYVE1
pair 1593	NABP2	CA4
pair 1594	SECISBP2	AGER
pair 1595	ALG8	AGER
pair 1596	ASPSCR1	STX11
pair 1597	FTO	AGER
pair 1598	C1orf50	TNNC1
pair 1599	CCDC86	ACVRL1
pair 1600	ALG12	LGI3
pair 1601	METTL22	STX11
pair 1602	RETREG2	AGER
pair 1603	MBOAT7	TNNC1
pair 1604	ZNF576	LYVE1
pair 1605	TTPAL	STX11
pair 1606	WDR25	GDF10
pair 1607	MAIP1	AGER
pair 1608	TTC13	AGER
pair 1609	TTC13	FOXF1
pair 1610	TTC13	TCF21
pair 1611	TTC13	EMCN
pair 1612	CHPF	CA4
pair 1613	CHPF	TNNC1
pair 1614	MRPL24	AGER
pair 1615	ARMH3	STX11
pair 1616	MUL1	AGER
pair 1617	TCTN1	CA4
pair 1618	SNRNP25	CAVIN2
pair 1619	SNRNP25	FAM107A
pair 1620	ARMC7	CA4
pair 1621	ARMC7	STX11
pair 1622	USB1	STX11
pair 1623	DHX40	EMCN
pair 1624	FASTKD1	EDNRB
pair 1625	FASTKD1	EMCN
pair 1626	ZNF322	GPIHBP1
pair 1627	OGFOD3	LIMS2
pair 1628	C11orf80	GDF10
pair 1629	C11orf80	FAR2
pair 1630	MORC4	GPIHBP1
pair 1631	PPCS	AGER
pair 1632	PALB2	RAI2
pair 1633	PALB2	GPIHBP1
pair 1634	ZFAND1	AGER
pair 1635	SNIP1	LYVE1
pair 1636	ASB13	TCF21
pair 1637	ELMO3	CA4
pair 1638	SUGCT	DNASE1L3
pair 1639	SUGCT	GDF10
pair 1640	FBXO31	CA4
pair 1641	ZNF408	GPIHBP1
pair 1642	PTCD2	AGTR1
pair 1643	PTCD2	GDF10
pair 1644	AGMAT	RTKN2
pair 1645	NAA40	LGI3
pair 1646	ZMYM1	STX11
pair 1647	PIP4K2C	AGER
pair 1648	TLCD3A	ACVRL1
pair 1649	NUDT18	STX11
pair 1650	THNSL1	DES
pair 1651	NUP85	AGER
pair 1652	NAA60	AGER
pair 1653	ADM2	LYVE1
pair 1654	KIAA0319L	AGER
pair 1655	KIAA0319L	FOXF1
pair 1656	KIAA0319L	EMCN
pair 1657	SLC35E1	SPOCK2
pair 1658	ZNF696	GDF10
pair 1659	ZNF696	HSPA12B
pair 1660	DHDDS	CD36
pair 1661	DHDDS	STX11
pair 1662	DENND2D	TNNC1
pair 1663	WLS	AGER
pair 1664	TRMT2B	GDF10
pair 1665	TMEM62	RASIP1
pair 1666	TEDC2	ARHGEF26
pair 1667	TTI2	LYVE1
pair 1668	TMEM254	CA4
pair 1669	MUS81	AGER
pair 1670	PAAF1	STX11
pair 1671	ELL3	GPM6A
pair 1672	TRIM45	GDF10
pair 1673	GRPEL1	AGER
pair 1674	CDK5RAP3	AGER
pair 1675	MED28	CA4
pair 1676	MED28	STX11
pair 1677	FLAD1	STARD8
pair 1678	ZKSCAN3	RTKN2
pair 1679	COASY	AGER
pair 1680	COASY	FAM107A
pair 1681	TTYH3	TNNC1
pair 1682	THUMPD2	ACVRL1
pair 1683	INTS5	TNNC1
pair 1684	INTS5	HIGD1B
pair 1685	ZFP91	AGER
pair 1686	LNPK	CD36
pair 1687	ITFG1	CD36
pair 1688	LMAN2L	AGER
pair 1689	FAM83D	LYVE1
pair 1690	NIPA2	AGER
pair 1691	ITM2C	PECAM1
pair 1692	TSSK3	LYVE1
pair 1693	SPRY4	AGER
pair 1694	ARPC5L	FAM107A
pair 1695	ISG20L2	CA4
pair 1696	ISG20L2	STX11
pair 1697	RAB1B	AGER
pair 1698	HDHD3	CA4
pair 1699	HDHD3	CD36
pair 1700	HDHD3	STX11
pair 1701	HDHD3	LYVE1
pair 1702	INO80B	LYVE1
pair 1703	INO80B	TMEM88
pair 1704	EMC6	AGER
pair 1705	CCM2	AGER
pair 1706	AMMECR1L	AGER
pair 1707	RAMAC	AGER
pair 1708	SELENOO	CA4
pair 1709	PARP9	AGER
pair 1710	HSDL1	CD36
pair 1711	RHNO1	STX11
pair 1712	RHNO1	LYVE1
pair 1713	TRAPPC9	CA4
pair 1714	YPEL3	CA4
pair 1715	RBM4B	CA4
pair 1716	ARMC10	AGER
pair 1717	CDCA7	SLC6A4
pair 1718	CDCA7	COLGALT2
pair 1719	CDCA7	FAM110B
pair 1720	CDCA7	NCKAP5
pair 1721	TATDN1	EMCN
pair 1722	MND1	RS1
pair 1723	TMEM222	AGER
pair 1724	PLEKHN1	LYVE1
pair 1725	FAM161A	RTKN2
pair 1726	KAT8	TNNC1
pair 1727	RPF2	AGER
pair 1728	ZCCHC7	STX11
pair 1729	MAF1	AGER
pair 1730	ZCCHC9	AGER
pair 1731	RTL6	AGER
pair 1732	PSMG3	AGER
pair 1733	C9orf64	AGER
pair 1734	NOA1	AGER
pair 1735	NOA1	FAM107A
pair 1736	NICN1	TNNC1
pair 1737	BTBD10	AGER
pair 1738	NTPCR	TNNC1
pair 1739	ZDHHC16	AGER
pair 1740	NUDT16L1	TNNC1
pair 1741	VPS25	AGER
pair 1742	NAA38	AGER
pair 1743	ACBD6	AGER
pair 1744	MCRIP2	AGER
pair 1745	ELOF1	AGER
pair 1746	ARFGAP2	CA4
pair 1747	ARFGAP2	STX11
pair 1748	HOOK3	GDF10
pair 1749	LCOR	AGER
pair 1750	LCOR	TCF21
pair 1751	LCOR	RAMP3
pair 1752	LCOR	HIGD1B
pair 1753	LCOR	JAM2
pair 1754	PLPP5	RAMP3
pair 1755	PLPP5	HIGD1B
pair 1756	GHDC	CA4
pair 1757	DCTN5	CA4
pair 1758	DCTN5	PLAC9
pair 1759	TMEM185A	STX11
pair 1760	FAXC	RTKN2
pair 1761	GLYR1	CA4
pair 1762	KDM2B	AGER
pair 1763	SLC9A7	GPD1
pair 1764	SLC9A7	NLRC4
pair 1765	GPT2	DNASE1L3
pair 1766	GPT2	STXBP6
pair 1767	GPT2	RASIP1
pair 1768	GPT2	SEMA6A
pair 1769	GPT2	HSPA12B
pair 1770	HDGFL2	ACVRL1
pair 1771	TRIM51	SERTM1
pair 1772	PYROXD2	GDF10
pair 1773	LMNB2	CA4
pair 1774	LMNB2	STX11
pair 1775	SFT2D3	LYVE1
pair 1776	ZDHHC12	CA4
pair 1777	SPPL2A	FAM107A
pair 1778	ADO	AGER
pair 1779	FBH1	STX11
pair 1780	ATAD1	TCF21
pair 1781	TMTC4	GDF10
pair 1782	UTP4	FAM107A
pair 1783	LRP11	AGER
pair 1784	FAM104A	FAM107A
pair 1785	RAB2B	FAM107A
pair 1786	RITA1	CA4
pair 1787	PWWP3A	CA4
pair 1788	TIGD5	CA4
pair 1789	SYTL1	AGER
pair 1790	MFSD5	AGER
pair 1791	USP45	RTKN2
pair 1792	TMEM60	FAM107A
pair 1793	RHPN2	CA4
pair 1794	RHPN2	STX11
pair 1795	TNKS1BP1	TNNC1
pair 1796	SELENOI	SH2D3C
pair 1797	SELENOI	STXBP6
pair 1798	GFM1	CA4
pair 1799	ABCC10	ROBO4
pair 1800	ABCC10	GPIHBP1
pair 1801	RHOT2	HIGD1B
pair 1802	GLB1L2	LYVE1
pair 1803	SAPCD2	CFP
pair 1804	SAPCD2	LYVE1
pair 1805	SAPCD2	MYCT1
pair 1806	SAPCD2	LGI3
pair 1807	SAMD1	LYVE1
pair 1808	TMEM41A	AGER
pair 1809	BMF	LGI3
pair 1810	ZNF622	FAM107A
pair 1811	MCU	AGER
pair 1812	MCU	RAMP3
pair 1813	TIMM29	CD36
pair 1814	ZFAND2A	AGER
pair 1815	ANGEL2	CA4
pair 1816	TCEAL8	AGER
pair 1817	ADCK2	CA4
pair 1818	SLC25A46	AGER
pair 1819	BOD1	FAM107A
pair 1820	R3HDM4	FAM107A
pair 1821	SESTD1	AGER
pair 1822	RPS19BP1	AGER
pair 1823	MARVELD3	CCDC85A
pair 1824	NDUFAF2	AGER
pair 1825	COG7	ACVRL1
pair 1826	COG7	LIMS2
pair 1827	MTDH	AGER
pair 1828	UBTD2	EDNRB
pair 1829	GORAB	CELF2
pair 1830	MRRF	CD36
pair 1831	MGME1	AGER
pair 1832	MGME1	HIGD1B
pair 1833	DTD1	CD36
pair 1834	PGAP3	TNNC1
pair 1835	LEMD1	RTKN2
pair 1836	MAPK1IP1L	FAM107A
pair 1837	TBCK	AGER
pair 1838	CADPS2	AGER
pair 1839	ACTR8	LYVE1
pair 1840	ATP5IF1	AGER
pair 1841	PIGS	TNNC1
pair 1842	PIGS	HIGD1B
pair 1843	SYAP1	AGER
pair 1844	SYAP1	FAM107A
pair 1845	SFXN1	GDF10
pair 1846	SFXN1	CCDC85A
pair 1847	VPS26B	ACVRL1
pair 1848	VPS26B	CA4
pair 1849	VPS26B	DPEP2
pair 1850	CDCA5	CAMP
pair 1851	CDCA5	FPR1
pair 1852	CDCA5	GPR4
pair 1853	CDCA5	LSS
pair 1854	CDCA5	STX11
pair 1855	CDCA5	SH2D3C
pair 1856	CDCA5	LYVE1
pair 1857	SAAL1	CD36
pair 1858	LARP4	LYVE1
pair 1859	TEX261	AGER
pair 1860	SLC35A4	AGER
pair 1861	BUD23	CA4
pair 1862	CYGB	CA4
pair 1863	NT5C3B	AGER
pair 1864	LRRC42	TNNC1
pair 1865	ZNF689	CA4
pair 1866	DHRS1	FAM107A
pair 1867	CTHRC1	PLPP3
pair 1868	CTHRC1	TUBB6
pair 1869	RMI2	CD36
pair 1870	RMI2	FPR1
pair 1871	RMI2	STX11
pair 1872	FAM210B	AGER
pair 1873	FAM210B	FAM107A
pair 1874	ZMYND19	CA4
pair 1875	TLCD1	CD36
pair 1876	SLC18B1	AGER
pair 1877	UBE2J2	LGI3
pair 1878	EXOSC6	CA4
pair 1879	CHCHD1	AGER
pair 1880	PSTK	RTKN2
pair 1881	ANKRD22	LYVE1
pair 1882	SFXN4	STX11
pair 1883	LARGE2	LGI3
pair 1884	DNAJC24	GDF10
pair 1885	CLBA1	LYVE1
pair 1886	ISCA2	AGER
pair 1887	NTAN1	AGER
pair 1888	PAQR4	CA4
pair 1889	PAQR4	STX11
pair 1890	PAQR4	PLAC9
pair 1891	MSI2	RASGRP2
pair 1892	CANT1	AGER
pair 1893	CANT1	VIPR1
pair 1894	CANT1	ENTREP1
pair 1895	CANT1	HIGD1B
pair 1896	CANT1	ESAM
pair 1897	RSKR	RTKN2
pair 1898	SLC43A2	CA4
pair 1899	RAVER1	CA4
pair 1900	LYPLAL1	AGER
pair 1901	C1orf122	AGER
pair 1902	C1orf131	AGER
pair 1903	C1orf131	S1PR1
pair 1904	C1orf131	JAM2
pair 1905	C1orf131	CYYR1
pair 1906	DRAM2	AGER
pair 1907	SLX4IP	GDF10
pair 1908	PIGU	TNNC1
pair 1909	PIGU	FGD5
pair 1910	NUP35	ECSCR
pair 1911	DIS3L2	GDF10
pair 1912	GALM	HIGD1B
pair 1913	ZFAND2B	TNNC1
pair 1914	OCIAD2	AGER
pair 1915	OCIAD2	MARCO
pair 1916	OCIAD2	GMFG
pair 1917	PRRC1	AGER
pair 1918	PRRC1	CAV2
pair 1919	PRRC1	PEBP4
pair 1920	ATPSCKMT	GPM6A
pair 1921	CMBL	HIGD1B
pair 1922	POC5	CD36
pair 1923	UBLCP1	AGER
pair 1924	C6orf141	RTKN2
pair 1925	APOOL	GPM6A
pair 1926	FUNDC1	AGER
pair 1927	FUNDC1	FOXF1
pair 1928	FUNDC1	EMCN
pair 1929	ASB6	LGI3
pair 1930	ZNF358	CA4
pair 1931	BRI3BP	AGER
pair 1932	BRI3BP	EDNRB
pair 1933	BRI3BP	THBD
pair 1934	BRI3BP	EMCN
pair 1935	SRXN1	AGER
pair 1936	SREK1	GDF10
pair 1937	POGLUT3	AGER
pair 1938	KRT80	GDF10
pair 1939	KRT80	ADTRP
pair 1940	KICS2	KL
pair 1941	C15orf61	AGER
pair 1942	ZFP90	CA4
pair 1943	RUNDC1	CA4
pair 1944	RUNDC1	CD36
pair 1945	RUNDC1	STX11
pair 1946	DHRS13	GPIHBP1
pair 1947	KRT10-AS1	AGER
pair 1948	KRT10-AS1	HIGD1B
pair 1949	TMC4	AGER
pair 1950	TMC4	FAM107A
pair 1951	TMC4	PEBP4
pair 1952	CAPN12	LYVE1
pair 1953	C1orf74	EFCC1
pair 1954	C1orf74	CD300LG
pair 1955	PHF13	AGER
pair 1956	PHF13	FAM107A
pair 1957	CCDC24	CA4
pair 1958	YDJC	LGI3
pair 1959	DUSP18	STX11
pair 1960	PROM2	RASIP1
pair 1961	PROM2	HSPA12B
pair 1962	SLC23A3	RTKN2
pair 1963	CMC1	AGER
pair 1964	NFXL1	CD36
pair 1965	NFXL1	FABP4
pair 1966	NFXL1	KANK3
pair 1967	SLC38A9	CD36
pair 1968	CCDC167	TNNC1
pair 1969	VKORC1L1	STX11
pair 1970	PRAG1	AGER
pair 1971	ANKRD46	AGER
pair 1972	TMEM30B	CA4
pair 1973	ZNF791	AGER
pair 1974	SASS6	RTKN2
pair 1975	UBXN2A	AGER
pair 1976	UBXN2A	FAM107A
pair 1977	RASSF6	RTKN2
pair 1978	LCA5	RTKN2
pair 1979	QSOX2	LYVE1
pair 1980	SPIN3	RTKN2
pair 1981	ZNF721	AGER
pair 1982	EEF2KMT	LGI3
pair 1983	FCSK	TNNC1
pair 1984	LIPH	GPM6A
pair 1985	KLHDC8B	AGER
pair 1986	KLHDC8B	FAM107A
pair 1987	SLC39A11	ACVRL1
pair 1988	SLC39A11	TNNC1
pair 1989	SLC39A11	CCN5
pair 1990	SLC39A11	HIGD1B
pair 1991	RWDD4	AGER
pair 1992	STK32A	RTKN2
pair 1993	TMEM184A	ARHGEF26
pair 1994	TMEM268	CD36
pair 1995	MED19	AGER
pair 1996	UNC5B	GPIHBP1
pair 1997	HYLS1	CD36
pair 1998	HYLS1	LYVE1
[truncated: 48 more rows]

## Sheet: Table S4
Table S4 Genes constituting cancer incidence-risk score signature
	Gene Symbol
gene 1	AAMP
gene 2	ABCB7
gene 3	ABCF1
gene 4	ABL1
gene 5	ACACA
gene 6	ACP2
gene 7	ACTL6A
gene 8	ACVR1
gene 9	ACVRL1
gene 10	ADRB2
gene 11	AGA
gene 12	AGER
gene 13	AGTR1
gene 14	AHCY
gene 15	ALDOC
gene 16	ALOX5
gene 17	ANXA11
gene 18	AOX1
gene 19	XIAP
gene 20	AQP4
gene 21	ARAF
gene 22	ARL1
gene 23	ARRB1
gene 24	ATIC
gene 25	ATP5PB
gene 26	ATP5MC1
gene 27	AUP1
gene 28	BARD1
gene 29	BBS2
gene 30	BCAT2
gene 31	BCL9
gene 32	BCR
gene 33	CEACAM1
gene 34	BIK
gene 35	BMP8B
gene 36	BST1
gene 37	BUB1B
gene 38	CA4
gene 39	CA11
gene 40	CACNB3
gene 41	CAMP
gene 42	CANX
gene 43	CARS1
gene 44	CASP3
gene 45	CAV1
gene 46	CAV2
gene 47	KRIT1
gene 48	CCNA2
gene 49	CD3D
gene 50	CD36
gene 51	ENTPD6
gene 52	ENTPD5
gene 53	LRBA
gene 54	CDC5L
gene 55	CDC20
gene 56	CDC25A
gene 57	CDC25B
gene 58	CDH3
gene 59	CDH5
gene 60	CDH13
gene 61	CDK7
gene 62	CDKN2B
gene 63	CDO1
gene 64	CDS1
gene 65	CENPF
gene 66	RCC1
gene 67	CHD1
gene 68	CHEK1
gene 69	CHKB
gene 70	CHUK
gene 71	CKS1B
gene 72	CLK1
gene 73	CLK2
gene 74	CLN3
gene 75	CLTA
gene 76	CLTB
gene 77	CNN2
gene 78	COL5A2
gene 79	COL6A2
gene 80	COL6A3
gene 81	COL10A1
gene 82	COL11A1
gene 83	COPB1
gene 84	SLC31A1
gene 85	COX10
gene 86	COX15
gene 87	CRABP2
gene 88	CRAT
gene 89	CREBBP
gene 90	CRK
gene 91	CSE1L
gene 92	CSNK2A2
gene 93	SLC25A10
gene 94	CST1
gene 95	CSTF2
gene 96	CSTF3
gene 97	CTBP1
gene 98	CTSV
gene 99	CYB561
gene 100	DACH1
gene 101	ECI1
gene 102	DCTN1
gene 103	DES
gene 104	TIMM8A
gene 105	GSDME
gene 106	DHPS
gene 107	NQO1
gene 108	DLD
gene 109	DLX3
gene 110	DNASE1L3
gene 111	DNMT1
gene 112	DPAGT1
gene 113	DSG2
gene 114	DVL2
gene 115	TOR1A
gene 116	E2F3
gene 117	E2F4
gene 118	E4F1
gene 119	S1PR1
gene 120	EDNRB
gene 121	EIF2D
gene 122	EFNA4
gene 123	EIF4G1
gene 124	EML1
gene 125	ADGRE1
gene 126	ENO2
gene 127	EPHA4
gene 128	EPHB3
gene 129	NR2F6
gene 130	ERBB3
gene 131	ERCC3
gene 132	ETFB
gene 133	ETV4
gene 134	ETV6
gene 135	EWSR1
gene 136	EXT2
gene 137	EXTL3
gene 138	F2RL1
gene 139	FAAH
gene 140	FABP4
gene 141	FAT1
gene 142	FCN1
gene 143	FEN1
gene 144	FGFR4
gene 145	FHL1
gene 146	FHL2
gene 147	FHL3
gene 148	FKBP2
gene 149	FOXF1
gene 150	FLII
gene 151	FLNB
gene 152	FMO2
gene 153	FNTA
gene 154	FPR1
gene 155	FPR2
gene 156	FRK
gene 157	FUCA2
gene 158	FUT2
gene 159	GAA
gene 160	GALE
gene 161	GALNT3
gene 162	LRRC32
gene 163	GARS1
gene 164	GDF10
gene 165	GDI1
gene 166	GFPT1
gene 167	GGCX
gene 168	GPC3
gene 169	GM2A
gene 170	GMDS
gene 171	GNA12
gene 172	GNAI3
gene 173	GOLGA1
gene 174	GOLGA2
gene 175	GOLGB1
gene 176	GPD1
gene 177	GPM6A
gene 178	GPR4
gene 179	GRK5
gene 180	GPS1
gene 181	GRB2
gene 182	GSK3B
gene 183	GSS
gene 184	GTF3C1
gene 185	GTF3C2
gene 186	GUCY1A1
gene 187	GYS1
gene 188	HADH
gene 189	HBB
gene 190	HELLS
gene 191	ZBTB48
gene 192	HMGB3
gene 193	HMGCL
gene 194	HMMR
gene 195	HNRNPC
gene 196	HOXA4
gene 197	HOXB7
gene 198	DNAJB2
gene 199	HSPB2
gene 200	HYAL1
gene 201	ICAM2
gene 202	IDH3B
gene 203	IDS
gene 204	IFNAR2
gene 205	IGFBP3
gene 206	IL3RA
gene 207	ILF3
gene 208	IRF3
gene 209	ITGA2
gene 210	ITGAM
gene 211	ITGAX
gene 212	ITPA
gene 213	ITPK1
gene 214	IVD
gene 215	JUP
gene 216	ANOS1
gene 217	KCNS3
gene 218	KIF2A
gene 219	KIF11
gene 220	KIFC1
gene 221	ABLIM1
gene 222	LLGL1
gene 223	LMO7
gene 224	LPL
gene 225	LSS
gene 226	EPCAM
gene 227	M6PR
gene 228	MAN2A1
gene 229	MAN2B1
gene 230	MCM2
gene 231	ME2
gene 232	MEF2D
gene 233	MEFV
gene 234	MAP3K4
gene 235	MAP3K5
gene 236	MFAP1
gene 237	MIPEP
gene 238	MKI67
gene 239	MLLT6
gene 240	MMP9
gene 241	MMP11
gene 242	MNT
gene 243	MOV10
gene 244	MST1R
gene 245	MT1M
gene 246	MTIF2
gene 247	MTR
gene 248	MTX1
gene 249	MYO1C
gene 250	MYO6
gene 251	MYO9B
gene 252	MYOC
gene 253	NUBP1
gene 254	NEK2
gene 255	NHS
gene 256	CNOT2
gene 257	NOTCH3
gene 258	NRAS
gene 259	NT5E
gene 260	NTHL1
gene 261	NVL
gene 262	TBC1D25
gene 263	OCRL
gene 264	ORC2
gene 265	SLC22A18
gene 266	P2RY6
gene 267	PAFAH1B3
gene 268	PAK1
gene 269	PARN
gene 270	PBX3
gene 271	PCCB
gene 272	CHMP1A
gene 273	PDE8A
gene 274	PDHA1
gene 275	PECAM1
gene 276	PFAS
gene 277	CFP
gene 278	PFKM
gene 279	PHB1
gene 280	PIGC
gene 281	PIGF
gene 282	PI4KA
gene 283	PITPNA
gene 284	PLOD1
gene 285	PLS1
gene 286	PLS3
gene 287	PLXNA1
gene 288	PMM2
gene 289	PRRX1
gene 290	POLB
gene 291	POLE
gene 292	POLR2B
gene 293	POLR2C
gene 294	POLR2D
gene 295	POLR2H
gene 296	POLR2L
gene 297	PPAT
gene 298	PPL
gene 299	PPM1G
gene 300	PPP2R3A
gene 301	PPP2R5E
gene 302	PPP3CB
gene 303	PRKAB2
gene 304	PRKAG1
gene 305	PRKCB
gene 306	PRKCZ
gene 307	PRKDC
gene 308	MAPK6
gene 309	PRPS2
gene 310	PRPSAP2
gene 311	PSMD4
gene 312	PSMD10
gene 313	PTGFRN
gene 314	PTPN3
gene 315	PTPRB
gene 316	PTPRM
gene 317	PTS
gene 318	PEX19
gene 319	PYCR1
gene 320	ALDH18A1
gene 321	RAB1A
gene 322	RAB2A
gene 323	RGL2
gene 324	RANGAP1
gene 325	RAP1A
gene 326	RASA1
gene 327	RBBP4
gene 328	RBL2
gene 329	RECQL
gene 330	RFC1
gene 331	RFC5
gene 332	RFNG
gene 333	TRIM27
gene 334	RFX5
gene 335	RNASE4
gene 336	RNPEP
gene 337	ABCE1
gene 338	RPE
gene 339	MRPL12
gene 340	RPS6KA2
gene 341	RPS6KB2
gene 342	RTKN
gene 343	RS1
gene 344	S100A3
gene 345	VPS52
gene 346	CCL23
gene 347	CXCL5
gene 348	SDF2
gene 349	SDHC
gene 350	SEL1L
gene 351	SRSF7
gene 352	SGCG
gene 353	SGTA
gene 354	SH3GL3
gene 355	SHB
gene 356	SHC1
gene 357	SIAH1
gene 358	STIL
gene 359	SKIC2
gene 360	SLC1A4
gene 361	SLC3A2
gene 362	SLC4A2
gene 363	SLC5A3
gene 364	SLC6A4
gene 365	SLC11A1
gene 366	SLC25A1
gene 367	SLIT3
gene 368	HLTF
gene 369	SMARCB1
gene 370	SMARCC1
gene 371	SMARCE1
gene 372	SNCA
gene 373	SNRPA
gene 374	SNRPC
gene 375	SNX2
gene 376	SORL1
gene 377	SOX12
gene 378	SP1
gene 379	SPP1
gene 380	SPR
gene 381	SRD5A1
gene 382	SRP54
gene 383	SRP72
gene 384	SRPRA
gene 385	SSR1
gene 386	DENND2B
gene 387	STRN
gene 388	STXBP2
gene 389	SULT1A1
gene 390	SURF6
gene 391	SUV39H1
gene 392	TAPBP
gene 393	TARBP1
gene 394	TARBP2
gene 395	TCF21
gene 396	VPS72
gene 397	TEK
gene 398	TFAM
gene 399	TFAP2A
gene 400	TFDP1
gene 401	THBD
gene 402	THBS2
gene 403	TIE1
gene 404	TK2
gene 405	TLR4
gene 406	TSPAN6
gene 407	GPR137B
gene 408	TM7SF2
gene 409	TNNC1
gene 410	TOP2A
gene 411	TPD52
gene 412	TPD52L2
gene 413	NR2C2
gene 414	GFUS
gene 415	TTC1
gene 416	TTK
gene 417	TUBA4A
gene 418	TUFT1
gene 419	TULP3
gene 420	TXNRD1
gene 421	TYK2
gene 422	TYMS
gene 423	UBE2D2
gene 424	UBE2G1
gene 425	UBE2L3
gene 426	UBE2V2
gene 427	UCHL3
gene 428	UGP2
gene 429	UNG
gene 430	UPP1
gene 431	UQCRC2
gene 432	USF2
gene 433	VIPR1
gene 434	VRK1
gene 435	LAT2
gene 436	WRN
gene 437	XDH
gene 438	XPC
gene 439	XPO1
gene 440	XRCC5
gene 441	YY1
gene 442	ZNF16
gene 443	ZKSCAN1
gene 444	PCGF2
gene 445	TRIM26
gene 446	ZSCAN9
gene 447	ZNF217
gene 448	ZNF225
gene 449	LUZP1
gene 450	PXDN
gene 451	BRPF1
gene 452	IFRD2
gene 453	BAG6
gene 454	ABHD16A
gene 455	HSD17B8
gene 456	AIMP2
gene 457	ZNF212
gene 458	STAM
gene 459	PDHX
gene 460	AKAP1
gene 461	ZNF239
gene 462	MKKS
gene 463	LZTR1
gene 464	PUDP
gene 465	ZRSR2
gene 466	USP9X
gene 467	RBM10
gene 468	UBL4A
gene 469	TMEM187
gene 470	TRRAP
gene 471	ACOX3
gene 472	PIP5K1B
gene 473	SRPX
gene 474	CAVIN2
gene 475	NCK2
gene 476	DYRK2
gene 477	DUSP11
gene 478	DHX16
gene 479	CUL2
gene 480	CDC42BPA
gene 481	HIRIP3
gene 482	RANBP3
gene 483	PPFIA1
gene 484	ENC1
gene 485	NIPSNAP1
gene 486	API5
gene 487	CGGBP1
gene 488	FCN3
gene 489	DENR
gene 490	NOP14
gene 491	PLPP2
gene 492	PLPP3
gene 493	PSMG1
gene 494	SSNA1
gene 495	LAMTOR3
gene 496	STX11
gene 497	MARCO
gene 498	DGAT1
gene 499	CDC23
gene 500	B3GALNT1
gene 501	ABCC3
gene 502	MBTPS1
gene 503	SNX4
gene 504	RNMT
gene 505	GPAA1
gene 506	ADAM15
gene 507	SCEL
gene 508	PEX11B
gene 509	CCNK
gene 510	LIN7A
gene 511	CCN5
gene 512	HDAC3
gene 513	CDK5R1
gene 514	ASAP2
gene 515	CDC123
gene 516	SGPL1
gene 517	SLC5A6
gene 518	DDX18
gene 519	EIF2B4
gene 520	EIF2B2
gene 521	MTMR2
gene 522	CPNE1
gene 523	AP1S2
gene 524	AP1M1
gene 525	GYG2
gene 526	HERC2
gene 527	AP3D1
gene 528	MPZL1
gene 529	HIP1R
gene 530	BTAF1
gene 531	MAP7
gene 532	PRC1
gene 533	CLDN12
gene 534	PIGQ
gene 535	MTMR4
gene 536	SLC16A5
gene 537	PRPF3
gene 538	AIFM1
gene 539	RABEP1
gene 540	ATG12
gene 541	CTDP1
gene 542	FIBP
gene 543	PCSK7
gene 544	EBAG9
gene 545	LPAR2
gene 546	ZMYM4
gene 547	ZMYM5
gene 548	XPR1
gene 549	PTTG1
gene 550	GCNT3
gene 551	WDR46
gene 552	NREP
gene 553	TRIP13
gene 554	TRIP12
gene 555	TRIP4
gene 556	ZNHIT3
gene 557	CNOT8
gene 558	LONP1
gene 559	KL
gene 560	KIF3B
gene 561	COX5A
gene 562	GRHPR
gene 563	RECQL4
gene 564	SNRNP40
gene 565	ENTREP1
gene 566	DDX23
gene 567	ABCG2
gene 568	GGPS1
gene 569	MED20
gene 570	PIGB
gene 571	PGS1
gene 572	TBX4
gene 573	SPTLC2
gene 574	TBPL1
gene 575	NPEPPS
gene 576	SCAMP1
gene 577	GMFG
gene 578	PTGES
gene 579	EI24
gene 580	TP53I3
gene 581	APBA3
gene 582	GTF2IRD1
gene 583	BABAM2
gene 584	PREPL
gene 585	AKAP12
gene 586	PITPNM1
gene 587	PDIA4
gene 588	NFE2L3
gene 589	NUP155
gene 590	SEC24C
gene 591	IKBKE
gene 592	MTFR1
gene 593	IQCB1
gene 594	LPIN2
gene 595	SAFB2
gene 596	IPO13
gene 597	N4BP1
gene 598	BLTP2
gene 599	TMEM63A
gene 600	KNTC1
gene 601	STARD8
gene 602	MLEC
gene 603	LZTS3
gene 604	DHX38
gene 605	DLGAP5
gene 606	CKAP5
gene 607	SCRN1
gene 608	SPOCK2
gene 609	IP6K1
gene 610	KEAP1
gene 611	RB1CC1
gene 612	ARMCX2
gene 613	SPATA2
gene 614	MELK
gene 615	ZEB2
gene 616	KIAA0753
gene 617	CEP350
gene 618	TOMM70
gene 619	FCHSD2
gene 620	DDX46
gene 621	SMG7
gene 622	FIG4
gene 623	WASHC5
gene 624	UBAP2L
gene 625	SRGAP3
gene 626	G3BP2
gene 627	NCAPD2
gene 628	SEC16A
gene 629	RNF10
gene 630	KIF14
gene 631	HELZ
gene 632	AMMECR1
gene 633	USP3
gene 634	MED12
gene 635	THOC1
gene 636	HNRNPDL
gene 637	DMTF1
gene 638	MED6
gene 639	GNPDA1
gene 640	ZBTB33
gene 641	MED16
gene 642	PARP3
gene 643	TOM1
gene 644	SH2D3C
gene 645	ABCB6
gene 646	SCAMP2
gene 647	SCAMP3
gene 648	SNUPN
gene 649	HUWE1
gene 650	ATP9A
gene 651	GPC6
gene 652	CERT1
gene 653	TSPAN5
gene 654	KIF20A
gene 655	PREB
gene 656	ACTR1B
gene 657	DNAL4
gene 658	LRPPRC
gene 659	FRY
gene 660	RBM12
gene 661	ARFRP1
gene 662	FAM13A
gene 663	LHFPL6
gene 664	PRMT3
gene 665	PSME3
gene 666	CALCRL
gene 667	MPZL2
gene 668	DDX39A
gene 669	STX6
gene 670	RASGRP2
gene 671	HNRNPR
gene 672	POP7
gene 673	SF3B4
gene 674	RAMP3
gene 675	STAG1
gene 676	NET1
gene 677	BET1
gene 678	LILRB2
gene 679	DNAJA2
gene 680	VPS26C
gene 681	TCIRG1
gene 682	SMYD5
gene 683	ABCA8
gene 684	HMG20A
gene 685	MICU1
gene 686	CORO2B
gene 687	PIAS3
gene 688	NDC80
gene 689	PRMT5
gene 690	ECI2
gene 691	PPIH
gene 692	TRIM38
gene 693	SEC23B
gene 694	SEMA4D
gene 695	SEMA4B
gene 696	ZNF211
gene 697	DDX17
gene 698	HYOU1
gene 699	ATG7
gene 700	AGR2
gene 701	HTATIP2
gene 702	ARFGEF2
gene 703	SLU7
gene 704	MRPL28
gene 705	SORBS1
gene 706	P3H4
gene 707	RBCK1
gene 708	STAMBP
gene 709	POLR3C
gene 710	PDPN
gene 711	RAD51AP1
gene 712	MTX2
gene 713	SPINT2
gene 714	CELF2
gene 715	CTCF
gene 716	CNPY3
gene 717	PLK4
gene 718	RAI2
gene 719	RAI1
gene 720	GIPC1
gene 721	KDM5B
gene 722	ARPP19
gene 723	RPP40
gene 724	STARD10
gene 725	LYVE1
gene 726	CPSF4
gene 727	TRAFD1
gene 728	PAPOLA
gene 729	RNPS1
gene 730	SUB1
gene 731	SPIN1
gene 732	AP3M2
gene 733	HNRNPA0
gene 734	RAB40B
gene 735	CKAP4
gene 736	COPS6
gene 737	KDELR3
gene 738	SNRNP27
gene 739	TMED1
gene 740	TENT4A
gene 741	CPSF6
gene 742	WWP1
gene 743	UBE2C
gene 744	TMEM115
gene 745	WDR5
gene 746	CACFD1
gene 747	ADAMTS8
gene 748	NUP42
gene 749	BTN3A2
gene 750	RCAN3
gene 751	FICD
gene 752	FAM107A
gene 753	BAZ1A
gene 754	SEC23IP
gene 755	RNF24
gene 756	PMF1
gene 757	XPOT
gene 758	DUSP12
gene 759	SNF8
gene 760	PNKP
gene 761	B4GALT7
gene 762	VPS45
gene 763	LYPLA2
gene 764	COPE
gene 765	DDX42
gene 766	EXOC3
gene 767	U2AF2
gene 768	OIP5
gene 769	COG2
gene 770	ATF5
gene 771	RHOBTB3
gene 772	RNF44
gene 773	RAB11FIP2
gene 774	DOLK
gene 775	ADNP2
gene 776	ATG14
gene 777	MON1B
gene 778	CLSTN1
gene 779	KHDC4
gene 780	DENND3
gene 781	SEPHS1
gene 782	RPIA
gene 783	CCT5
gene 784	PAXIP1
gene 785	ACIN1
gene 786	EXOSC7
gene 787	PDZD2
gene 788	XPO7
gene 789	TBC1D9B
gene 790	ZBTB43
gene 791	COLGALT2
gene 792	DCUN1D4
gene 793	TTLL12
gene 794	METAP1
gene 795	KANK1
gene 796	UBXN4
gene 797	GANAB
gene 798	FAF2
gene 799	GSE1
gene 800	PMPCA
gene 801	SULF1
gene 802	XPO6
gene 803	FBXO28
gene 804	NUP210
gene 805	CLUH
gene 806	CSTF2T
gene 807	NCAPD3
gene 808	SASH1
gene 809	JADE2
gene 810	VPS39
gene 811	KHNYN
gene 812	ZNF629
gene 813	SMG5
gene 814	ADNP
gene 815	LARS2
gene 816	ATP13A2
gene 817	SIRT1
gene 818	TDRD7
gene 819	HARS2
gene 820	SF3B3
gene 821	ICMT
gene 822	GCAT
gene 823	CBX5
gene 824	MACF1
gene 825	SCRIB
gene 826	ZNF281
gene 827	NNT
gene 828	ADAT1
gene 829	PSD4
gene 830	SMUG1
gene 831	LEMD3
gene 832	ORC3
gene 833	MKRN2
gene 834	LDOC1
gene 835	SH3BP4
gene 836	RAB38
gene 837	PANX1
gene 838	ZNF318
gene 839	TMEM184B
gene 840	RAB26
gene 841	COG4
gene 842	DCAF12
gene 843	NEPRO
gene 844	LETMD1
gene 845	MXRA5
gene 846	EEF1AKMT3
gene 847	RNF19A
gene 848	DPCD
gene 849	C1orf43
gene 850	NDUFAF3
gene 851	NELFB
gene 852	ATL3
gene 853	FAM98A
gene 854	SYF2
gene 855	C2CD2
gene 856	MMACHC
gene 857	CHMP2B
gene 858	TSKU
gene 859	ULK3
gene 860	RNF167
gene 861	GORASP2
gene 862	ZZZ3
gene 863	UPF2
gene 864	OSBPL3
gene 865	ZNF500
gene 866	ANKRD17
gene 867	DECR2
gene 868	ARHGEF26
gene 869	DCAF4
gene 870	CHTOP
gene 871	WSB1
gene 872	LDLRAP1
gene 873	INTS1
gene 874	GMEB2
gene 875	PHGDH
gene 876	TSPAN17
gene 877	FBXO8
gene 878	HIBCH
gene 879	ERAL1
gene 880	FAM162A
gene 881	PLEK2
gene 882	CNNM3
gene 883	MYOF
gene 884	TIMM10
gene 885	AGO1
gene 886	LATS2
gene 887	DAZAP1
gene 888	AATF
gene 889	PCOLCE2
gene 890	SEC22A
gene 891	AKAP8L
gene 892	TRUB2
gene 893	GPR160
gene 894	TRMT2A
gene 895	UTP25
gene 896	STAU2
gene 897	VPS41
gene 898	LAMP3
gene 899	EIF2AK1
gene 900	TJP3
gene 901	STK36
gene 902	VPS4A
gene 903	ARHGEF16
gene 904	GPKOW
gene 905	TNFRSF21
gene 906	MMADHC
gene 907	CRCP
gene 908	PRPF19
gene 909	STK39
gene 910	TOR1B
gene 911	DESI1
gene 912	HDHD5
gene 913	NKIRAS2
gene 914	MRPS18B
gene 915	FLVCR1
gene 916	MRPL13
gene 917	ATAD2
gene 918	C16orf72
gene 919	ZC3H7A
gene 920	SETD2
gene 921	BABAM1
gene 922	THYN1
gene 923	STXBP6
gene 924	TMEM208
gene 925	TBK1
gene 926	UHRF1
gene 927	PARVB
gene 928	UBN1
gene 929	TRA2A
gene 930	SAC3D1
gene 931	SNX11
gene 932	GMPPA
gene 933	SEC61A1
gene 934	ALG6
gene 935	DSE
gene 936	MRM2
gene 937	STRN3
gene 938	PSAT1
gene 939	UBQLN1
gene 940	RHOD
gene 941	BICRA
gene 942	ERO1A
gene 943	WRAP73
gene 944	DEF6
gene 945	GEMIN4
gene 946	NSDHL
gene 947	PARD6A
gene 948	MTERF3
gene 949	COQ6
gene 950	DERL2
gene 951	ISOC1
gene 952	GLRX2
gene 953	DESI2
gene 954	GLOD4
gene 955	GMNN
gene 956	ZNF691
gene 957	TXNDC11
gene 958	YARS2
gene 959	NMD3
gene 960	NDUFAF1
gene 961	LACTB2
gene 962	KMT5B
gene 963	RMDN1
gene 964	COMMD2
gene 965	INSIG2
gene 966	SDF4
gene 967	MRTO4
gene 968	JPT1
gene 969	NUSAP1
gene 970	ACP6
gene 971	CLDN18
gene 972	PHF20
gene 973	TMEM69
gene 974	NT5C3A
gene 975	MRPL30
gene 976	MRPL27
gene 977	GOLM1
gene 978	SCAND1
gene 979	BFAR
gene 980	GMPR2
gene 981	FAM13B
gene 982	FAM53C
gene 983	TLR8
gene 984	KRCC1
gene 985	ARL6IP4
gene 986	TNFRSF12A
gene 987	HOOK1
gene 988	UBR5
gene 989	TEX264
gene 990	PPME1
gene 991	DDX41
gene 992	IP6K2
gene 993	REV1
gene 994	SPOUT1
gene 995	TRIAP1
gene 996	TMEM138
gene 997	JKAMP
gene 998	MTFP1
gene 999	ZCCHC17
gene 1000	VPS54
gene 1001	ZNF581
gene 1002	GDE1
gene 1003	PCF11
gene 1004	PIAS4
gene 1005	SRRT
gene 1006	LSR
gene 1007	METTL13
gene 1008	MRPS23
gene 1009	MRPS33
gene 1010	PTRH2
gene 1011	STYXL1
gene 1012	CPSF3
gene 1013	EMCN
gene 1014	CMPK1
gene 1015	LUC7L3
gene 1016	HIGD1B
gene 1017	TMEM8B
gene 1018	KDM3B
gene 1019	COQ3
gene 1020	IL17D
gene 1021	PANK1
gene 1022	CLIC5
gene 1023	DUOX1
gene 1024	CPSF2
gene 1025	BRWD1
gene 1026	YBEY
gene 1027	YIPF1
gene 1028	GAR1
gene 1029	ANLN
gene 1030	RETREG1
gene 1031	MIOS
gene 1032	ZFAND6
gene 1033	TMCO1
gene 1034	ZDHHC13
gene 1035	DHX29
gene 1036	ADAMTSL4
gene 1037	PUS7
gene 1038	USP53
gene 1039	EXOC6
gene 1040	ROBO4
gene 1041	RC3H2
gene 1042	PAF1
gene 1043	PARP14
gene 1044	RSBN1
gene 1045	P4HTM
gene 1046	RRN3
gene 1047	SLC35F2
gene 1048	TRPM4
gene 1049	TRIT1
gene 1050	AFTPH
gene 1051	KLHL28
gene 1052	ESRP1
gene 1053	ANKRD49
gene 1054	WDR55
gene 1055	CC2D1A
gene 1056	TMEM214
gene 1057	FNBP1L
gene 1058	RNF43
gene 1059	PXK
gene 1060	LAX1
gene 1061	SPDL1
gene 1062	DUS2
gene 1063	RASIP1
gene 1064	LIME1
gene 1065	ZSCAN32
gene 1066	BPNT2
gene 1067	ADPRS
gene 1068	ABITRAM
gene 1069	MRPL16
gene 1070	PARP16
gene 1071	SSH3
gene 1072	UCKL1
gene 1073	BANP
gene 1074	SLC25A38
gene 1075	C2orf42
gene 1076	CZIB
gene 1077	GID8
gene 1078	OXSM
gene 1079	TRMT61B
gene 1080	FAM174C
gene 1081	PIH1D1
gene 1082	PHIP
gene 1083	FBXO34
gene 1084	SLC35A5
gene 1085	CDCA4
gene 1086	ZWILCH
gene 1087	WIPI1
gene 1088	KIF26B
gene 1089	NTAQ1
gene 1090	SAMD4B
gene 1091	AGGF1
gene 1092	ARHGAP17
gene 1093	TRIM68
gene 1094	RBM28
gene 1095	ANKZF1
gene 1096	HAUS2
gene 1097	CDCA8
gene 1098	LRRC8D
gene 1099	RBM23
gene 1100	UBR7
gene 1101	MSTO1
gene 1102	ARMC1
gene 1103	SHQ1
gene 1104	CEP55
gene 1105	MRPS18A
gene 1106	MRM3
gene 1107	RNF220
gene 1108	RPRD1A
gene 1109	APPL2
gene 1110	MAP1S
gene 1111	GOLPH3L
gene 1112	ZNF532
gene 1113	ATAD3A
gene 1114	NAT10
gene 1115	PCMTD2
gene 1116	TYW1
gene 1117	MRGBP
gene 1118	CWF19L1
gene 1119	BRF2
gene 1120	RNF121
gene 1121	AP5S1
gene 1122	TMEM74B
gene 1123	UFSP2
gene 1124	ACER3
gene 1125	HJURP
gene 1126	PIDD1
gene 1127	STRADB
gene 1128	PARL
gene 1129	CHST12
gene 1130	HES6
gene 1131	DHTKD1
gene 1132	FEM1A
gene 1133	ENOSF1
gene 1134	CNOT11
gene 1135	FOXRED1
gene 1136	UBE2Q1
gene 1137	ZNF280C
gene 1138	FERMT1
gene 1139	STAP2
gene 1140	THUMPD1
gene 1141	PIGV
gene 1142	DDX27
gene 1143	URGCP
gene 1144	NPLOC4
gene 1145	LIMS2
gene 1146	SCYL2
gene 1147	RABL6
gene 1148	NSUN5
gene 1149	FAR2
gene 1150	INTS13
gene 1151	N4BP2
gene 1152	FAM222B
gene 1153	ARFGAP1
gene 1154	NAXD
gene 1155	AP5M1
gene 1156	RCOR3
gene 1157	DHX32
gene 1158	TTC17
gene 1159	INAVA
gene 1160	EXOC2
gene 1161	ZNF839
gene 1162	ERMARD
gene 1163	CMTR2
gene 1164	PAG1
gene 1165	CAND1
gene 1166	UBAP2
gene 1167	CISD1
gene 1168	GPRC5C
gene 1169	ACSS2
gene 1170	APOBR
gene 1171	LANCL2
gene 1172	NKRF
gene 1173	DMAP1
gene 1174	NSFL1C
gene 1175	BAIAP2L1
gene 1176	UBFD1
gene 1177	GPCPD1
gene 1178	LRRC8A
gene 1179	BEX4
gene 1180	CTPS2
gene 1181	DIABLO
gene 1182	TMPRSS4
gene 1183	UGGT1
gene 1184	EXOSC5
gene 1185	SMARCAD1
gene 1186	DHX33
gene 1187	PAK6
gene 1188	PMEPA1
gene 1189	MRPS22
gene 1190	NIT2
gene 1191	KIF15
gene 1192	COQ9
gene 1193	ANKMY2
gene 1194	TWSG1
gene 1195	NUP107
gene 1196	ATP13A1
gene 1197	APMAP
gene 1198	LDAF1
gene 1199	DOLPP1
gene 1200	CORO1B
gene 1201	VARS2
gene 1202	SLC39A10
gene 1203	ANKRD50
gene 1204	FAM219B
gene 1205	NIPAL3
gene 1206	THOC2
gene 1207	ADAMTSL3
gene 1208	ZNF248
gene 1209	THAP11
gene 1210	RHOJ
gene 1211	S100A14
gene 1212	RAB22A
gene 1213	ABHD6
gene 1214	NMRAL1
gene 1215	MIF4GD
gene 1216	BIRC6
gene 1217	LRRC47
gene 1218	CNOT6
gene 1219	MTA3
gene 1220	XPO5
gene 1221	ARHGAP31
gene 1222	NUFIP2
gene 1223	IGSF9
gene 1224	TAOK1
gene 1225	SEMA6A
gene 1226	ZNF319
gene 1227	TMEM181
gene 1228	SH3RF1
gene 1229	EP400
gene 1230	KIAA1522
gene 1231	PRX
gene 1232	NCOA5
gene 1233	ANKRA2
gene 1234	CCNB1IP1
gene 1235	RAP2C
gene 1236	CTDSP1
gene 1237	NLRC4
gene 1238	ZBED5
gene 1239	ABHD17C
gene 1240	JAM2
gene 1241	ABRACL
gene 1242	PGAP6
gene 1243	SENP2
gene 1244	KLHL12
gene 1245	ELOVL5
gene 1246	TRMT11
gene 1247	NIF3L1
gene 1248	LDAH
gene 1249	RINT1
gene 1250	PKNOX2
gene 1251	FAM204A
gene 1252	HEATR6
gene 1253	SH2D4A
gene 1254	MANBAL
gene 1255	ELMO2
gene 1256	FAM217B
gene 1257	FIGNL1
gene 1258	PRSS22
gene 1259	SAMSN1
gene 1260	CENPK
gene 1261	VSIR
gene 1262	DUS1L
gene 1263	DPEP2
gene 1264	MLST8
gene 1265	ATL2
gene 1266	TENT4B
gene 1267	NOC3L
gene 1268	SOX17
gene 1269	COP1
gene 1270	SIL1
gene 1271	HHIP
gene 1272	AKTIP
gene 1273	RGS18
gene 1274	ZDHHC6
gene 1275	NUCKS1
gene 1276	WDR13
gene 1277	SMAP2
gene 1278	ACBD3
gene 1279	PLPPR2
gene 1280	SMYD3
gene 1281	ATPAF1
gene 1282	S100PBP
gene 1283	MICAL1
gene 1284	CERK
gene 1285	RBM15
gene 1286	CEP85
gene 1287	ARV1
gene 1288	SPATA20
gene 1289	SLC30A5
gene 1290	MRPL40
gene 1291	MRPL9
gene 1292	PINK1
gene 1293	NOL6
gene 1294	NADK
gene 1295	SPATS2
gene 1296	MPPE1
gene 1297	COA7
gene 1298	C8orf33
gene 1299	BRD9
gene 1300	ANTKMT
gene 1301	MRPL57
gene 1302	AUNIP
gene 1303	MIS12
gene 1304	DDX50
gene 1305	CENPM
gene 1306	NABP2
gene 1307	SECISBP2
gene 1308	ALG8
gene 1309	ASPSCR1
gene 1310	FTO
gene 1311	C1orf50
gene 1312	CCDC86
gene 1313	ALG12
gene 1314	METTL22
gene 1315	RETREG2
gene 1316	MBOAT7
gene 1317	ZNF576
gene 1318	TTPAL
gene 1319	ZBED2
gene 1320	WDR25
gene 1321	MAIP1
gene 1322	TTC13
gene 1323	CHPF
gene 1324	MRPL24
gene 1325	ARMH3
gene 1326	MUL1
gene 1327	TCTN1
gene 1328	SNRNP25
gene 1329	ARMC7
gene 1330	USB1
gene 1331	DHX40
gene 1332	FASTKD1
gene 1333	ZNF322
gene 1334	OGFOD3
gene 1335	C11orf80
gene 1336	MORC4
gene 1337	PPCS
gene 1338	PALB2
gene 1339	ZFAND1
gene 1340	SNIP1
gene 1341	ASB13
gene 1342	ELMO3
gene 1343	SUGCT
gene 1344	FBXO31
gene 1345	ZNF408
gene 1346	PTCD2
gene 1347	AGMAT
gene 1348	EFCC1
gene 1349	NAA40
gene 1350	ZMYM1
gene 1351	PIP4K2C
gene 1352	TLCD3A
gene 1353	NUDT18
gene 1354	THNSL1
gene 1355	NUP85
gene 1356	NAA60
gene 1357	ADM2
gene 1358	KIAA0319L
gene 1359	SLC35E1
gene 1360	ZNF696
gene 1361	DHDDS
gene 1362	DENND2D
gene 1363	WLS
gene 1364	TRMT2B
gene 1365	TMEM62
gene 1366	MYCT1
gene 1367	TEDC2
gene 1368	TTI2
gene 1369	TMEM254
gene 1370	MUS81
gene 1371	PAAF1
gene 1372	ELL3
gene 1373	TRIM45
gene 1374	GRPEL1
gene 1375	CDK5RAP3
gene 1376	MED28
gene 1377	FLAD1
gene 1378	ZKSCAN3
gene 1379	COASY
gene 1380	TTYH3
gene 1381	THUMPD2
gene 1382	-
gene 1383	INTS5
gene 1384	ZFP91
gene 1385	LNPK
gene 1386	ITFG1
gene 1387	LMAN2L
gene 1388	FAM83D
gene 1389	NIPA2
gene 1390	ITM2C
gene 1391	TSSK3
gene 1392	SPRY4
gene 1393	ARPC5L
gene 1394	ISG20L2
gene 1395	RAB1B
gene 1396	HDHD3
gene 1397	INO80B
gene 1398	EMC6
gene 1399	CCM2
gene 1400	AMMECR1L
gene 1401	C18orf21
gene 1402	RAMAC
gene 1403	SELENOO
gene 1404	PARP9
gene 1405	HSDL1
gene 1406	RHNO1
gene 1407	TRAPPC9
gene 1408	YPEL3
gene 1409	RBM4B
gene 1410	ARMC10
gene 1411	SYT15
gene 1412	CDCA7
gene 1413	FGFBP2
gene 1414	TATDN1
gene 1415	MND1
gene 1416	TMEM222
gene 1417	PLEKHN1
gene 1418	PRAM1
gene 1419	FAM161A
gene 1420	KAT8
gene 1421	RPF2
gene 1422	ZCCHC7
gene 1423	MAF1
gene 1424	ZCCHC9
gene 1425	RTL6
gene 1426	PSMG3
gene 1427	C9orf64
gene 1428	NOA1
gene 1429	NICN1
gene 1430	BTBD10
gene 1431	NTPCR
gene 1432	ZDHHC16
gene 1433	NUDT16L1
gene 1434	VPS25
gene 1435	NAA38
gene 1436	ACBD6
gene 1437	MCRIP2
gene 1438	ELOF1
gene 1439	ARFGAP2
gene 1440	HOOK3
gene 1441	LCOR
gene 1442	PLPP5
gene 1443	GHDC
gene 1444	DCTN5
gene 1445	TMEM185A
gene 1446	FAXC
gene 1447	TUBB6
gene 1448	GLYR1
gene 1449	ADGRE3
gene 1450	KDM2B
gene 1451	SLC9A7
gene 1452	GPT2
gene 1453	HDGFL2
gene 1454	TRIM51
gene 1455	PYROXD2
gene 1456	LMNB2
gene 1457	SFT2D3
gene 1458	ADTRP
gene 1459	ZDHHC12
gene 1460	SPPL2A
gene 1461	ADO
gene 1462	FBH1
gene 1463	ATAD1
gene 1464	TMTC4
gene 1465	UTP4
gene 1466	LRP11
gene 1467	FAM104A
gene 1468	RAB2B
gene 1469	RITA1
gene 1470	PWWP3A
gene 1471	TIGD5
gene 1472	SYTL1
gene 1473	MFSD5
gene 1474	USP45
gene 1475	TMEM60
gene 1476	SHANK3
gene 1477	RHPN2
gene 1478	TNKS1BP1
gene 1479	SELENOI
gene 1480	GFM1
gene 1481	ABCC10
gene 1482	KLHL6
gene 1483	RHOT2
gene 1484	GLB1L2
gene 1485	SAPCD2
gene 1486	FAM110B
gene 1487	SAMD1
gene 1488	TMEM41A
gene 1489	BMF
gene 1490	ZNF622
gene 1491	MCU
gene 1492	TIMM29
gene 1493	N4BP2L1
gene 1494	ZFAND2A
gene 1495	ANGEL2
gene 1496	TCEAL8
gene 1497	ESAM
gene 1498	ADCK2
gene 1499	SLC25A46
gene 1500	BOD1
gene 1501	R3HDM4
gene 1502	SESTD1
gene 1503	RPS19BP1
gene 1504	MARVELD3
gene 1505	NDUFAF2
gene 1506	COG7
gene 1507	MTDH
gene 1508	TMEM88
gene 1509	UBTD2
gene 1510	GORAB
gene 1511	MRRF
gene 1512	MGME1
gene 1513	DTD1
gene 1514	PGAP3
gene 1515	LEMD1
gene 1516	MAPK1IP1L
gene 1517	TBCK
gene 1518	CADPS2
gene 1519	ACTR8
gene 1520	ATP5IF1
gene 1521	PIGS
gene 1522	SYAP1
gene 1523	SFXN1
gene 1524	VPS26B
gene 1525	CDCA5
gene 1526	SAAL1
gene 1527	LARP4
gene 1528	TEX261
gene 1529	SLC35A4
gene 1530	BUD23
gene 1531	CYGB
gene 1532	CARD16
gene 1533	CCDC85A
gene 1534	NT5C3B
gene 1535	GPR146
gene 1536	LRRC42
gene 1537	ZNF689
gene 1538	NOSTRIN
gene 1539	DHRS1
gene 1540	CTHRC1
gene 1541	RMI2
gene 1542	FAM210B
gene 1543	CYYR1
gene 1544	ZMYND19
gene 1545	TLCD1
gene 1546	HSPA12B
gene 1547	SLC18B1
gene 1548	UBE2J2
gene 1549	EXOSC6
gene 1550	CHCHD1
gene 1551	PSTK
gene 1552	ANKRD22
gene 1553	SFXN4
gene 1554	LARGE2
gene 1555	DNAJC24
gene 1556	CLBA1
gene 1557	ISCA2
gene 1558	NTAN1
gene 1559	PAQR4
gene 1560	MSI2
gene 1561	CANT1
gene 1562	RSKR
gene 1563	SLC43A2
gene 1564	RAVER1
gene 1565	OSCAR
gene 1566	LYPLAL1
gene 1567	C1orf122
gene 1568	C1orf131
gene 1569	DRAM2
gene 1570	C1orf162
gene 1571	SLX4IP
gene 1572	PIGU
gene 1573	NUP35
gene 1574	DIS3L2
gene 1575	GALM
gene 1576	ZFAND2B
gene 1577	COL6A6
gene 1578	OCIAD2
gene 1579	PRRC1
gene 1580	ATPSCKMT
gene 1581	CMBL
gene 1582	AFAP1L1
gene 1583	POC5
gene 1584	UBLCP1
gene 1585	C6orf141
gene 1586	APOOL
gene 1587	FUNDC1
gene 1588	ASB6
gene 1589	ZNF358
gene 1590	CCM2L
gene 1591	BRI3BP
gene 1592	SRXN1
gene 1593	SREK1
gene 1594	POGLUT3
gene 1595	KRT80
gene 1596	KICS2
gene 1597	C15orf61
gene 1598	ZFP90
gene 1599	CD300LG
gene 1600	RUNDC1
gene 1601	DHRS13
gene 1602	KRT10-AS1
gene 1603	TMC4
gene 1604	CAPN12
gene 1605	C1orf74
gene 1606	PHF13
gene 1607	CCDC24
gene 1608	YDJC
gene 1609	DUSP18
gene 1610	PROM2
gene 1611	SLC23A3
gene 1612	GLIPR2
gene 1613	CMC1
gene 1614	FGD5
gene 1615	NFXL1
gene 1616	SLC38A9
gene 1617	CCDC167
gene 1618	VKORC1L1
gene 1619	GIMAP8
gene 1620	PRAG1
gene 1621	PEBP4
gene 1622	ANKRD46
gene 1623	CLEC14A
gene 1624	TMEM30B
gene 1625	ZNF791
gene 1626	SASS6
gene 1627	UBXN2A
gene 1628	RASSF6
gene 1629	LCA5
gene 1630	QSOX2
gene 1631	SPIN3
gene 1632	ZNF721
gene 1633	EEF2KMT
gene 1634	FCSK
gene 1635	MCEMP1
gene 1636	GKN2
gene 1637	LIPH
gene 1638	KLHDC8B
gene 1639	SLC39A11
gene 1640	RWDD4
gene 1641	STK32A
gene 1642	TMEM184A
gene 1643	LGI3
gene 1644	TMEM268
gene 1645	PLAC9
gene 1646	MED19
gene 1647	UNC5B
gene 1648	RTKN2
gene 1649	HYLS1
gene 1650	CYB561A3
gene 1651	OTUD1
gene 1652	HNRNPUL2
gene 1653	ZBTB9
gene 1654	C6orf136
gene 1655	TMED4
gene 1656	RNASEH1
gene 1657	CERS6
gene 1658	YTHDF3
gene 1659	UBN2
gene 1660	SLC41A1
gene 1661	CNEP1R1
gene 1662	ST6GALNAC3
gene 1663	KANK3
gene 1664	RNF214
gene 1665	ASPM
gene 1666	AQP11
gene 1667	SLC46A3
gene 1668	PGP
gene 1669	TSEN54
gene 1670	C17orf58
gene 1671	CAVIN1
gene 1672	ALKAL2
gene 1673	ZNF660
gene 1674	PRRT3
gene 1675	NSMCE2
gene 1676	SCARA5
gene 1677	DPY19L4
gene 1678	GPIHBP1
gene 1679	CENATAC
gene 1680	OXLD1
gene 1681	MYPOP
gene 1682	NCKAP5
gene 1683	MTX3
gene 1684	ARPIN
gene 1685	NUP43
gene 1686	MIGA1
gene 1687	SWI5
gene 1688	RAB15
gene 1689	FIBIN
gene 1690	SBK1
gene 1691	SMIM1
gene 1692	DIPK1A
gene 1693	C2orf68
gene 1694	SERTM1
gene 1695	KNOP1
gene 1696	PLPP6
gene 1697	GIMAP6
gene 1698	COA5
gene 1699	CISD2
gene 1700	ECSCR

## Sheet: Table S5
Table S5 The cancer incidence-risk score of our signature in severe and moderate
COPD samples
Patients	Incidence-risk score
GSE69818_severe	0.101079
GSE69818_severe	0.09421
GSE69818_severe	0.0657507
GSE69818_severe	0.0848871
GSE69818_severe	0.0824338
GSE69818_severe	0.0765456
GSE69818_severe	0.0902846
GSE69818_severe	0.13739
GSE69818_severe	0.0642787
GSE69818_severe	0.0613346
GSE69818_severe	0.113346
GSE69818_severe	0.0829244
GSE69818_severe	0.101079
GSE69818_severe	0.244848
GSE69818_severe	0.0878312
GSE69818_severe	0.0878312
GSE69818_severe	0.077527
GSE69818_severe	0.0667321
GSE69818_moderate	0.0407262
GSE69818_moderate	0.0387635
GSE69818_moderate	0.0426889
GSE69818_moderate	0.0387635
GSE69818_moderate	0.102552
GSE69818_moderate	0.0696762
GSE69818_moderate	0.111384
GSE69818_moderate	0.0525025
GSE69818_moderate	0.0525025
GSE69818_moderate	0.0564279
GSE69818_moderate	0.136408
GSE69818_moderate	0.0843965
GSE69818_moderate	0.0495584
GSE69818_moderate	0.0628067
GSE69818_moderate	0.0682041
GSE69818_moderate	0.0549558
GSE69818_moderate	0.048577
GSE69818_moderate	0.0966634
GSE69818_moderate	0.0353288
GSE69818_moderate	0.0966634
GSE69818_moderate	0.0461237
GSE69818_moderate	0.0407262
GSE69818_moderate	0.0534838
GSE69818_moderate	0.0417076
GSE69818_moderate	0.185967
GSE69818_moderate	0.0981354
GSE69818_moderate	0.0529931
GSE69818_moderate	0.0490677
GSE69818_moderate	0.129539
GSE69818_moderate	0.0569185
GSE69818_moderate	0.0564279
GSE69818_moderate	0.0480864
GSE69818_moderate	0.0505397
GSE69818_moderate	0.0770363
GSE69818_moderate	0.0598626
GSE69818_moderate	0.0529931
GSE69818_moderate	0.0618253
GSE69818_moderate	0.0461237
GSE69818_moderate	0.0407262
GSE69818_moderate	0.0642787
GSE69818_moderate	0.0407262
GSE69818_moderate	0.0657507
GSE69818_moderate	0.047105
GSE69818_moderate	0.0451423
GSE69818_moderate	0.095682
GSE69818_moderate	0.0804711
GSE69818_moderate	0.0505397
GSE69818_moderate	0.0500491
GSE69818_moderate	0.0480864
GSE69818_moderate	0.0794897
GSE69818_moderate	0.0588813
GSE69818_moderate	0.111384
GSE76925_severe	0.14566
GSE76925_severe	0.297205
GSE76925_severe	0.0421775
GSE76925_severe	0.0765081
GSE76925_severe	0.0985777
GSE76925_severe	0.193232
GSE76925_severe	0.149583
GSE76925_severe	0.0892594
GSE76925_severe	0.11182
GSE76925_severe	0.119176
GSE76925_severe	0.0907308
GSE76925_severe	0.407553
GSE76925_severe	0.37028
GSE76925_severe	0.250613
GSE76925_severe	0.1231
GSE76925_severe	0.0951447
GSE76925_severe	0.125552
GSE76925_severe	0.0358019
GSE76925_severe	0.0529671
GSE76925_severe	0.0441393
GSE76925_severe	0.113781
GSE76925_severe	0.102501
GSE76925_severe	0.226091
GSE76925_severe	0.125061
GSE76925_severe	0.264836
GSE76925_severe	0.549779
GSE76925_severe	0.1231
GSE76925_severe	0.251103
GSE76925_severe	0.0387445
GSE76925_severe	0.0284453
GSE76925_severe	0.233448
GSE76925_severe	0.0353114
GSE76925_severe	0.181462
GSE76925_severe	0.306523
GSE76925_severe	0.0720942
GSE76925_severe	0.11231
GSE76925_severe	0.274644
GSE76925_severe	0.137322
GSE76925_severe	0.0362923
GSE76925_severe	0.195684
GSE76925_severe	0.23541
GSE76925_severe	0.0794507
GSE76925_severe	0.0882786
GSE76925_severe	0.528691
GSE76925_severe	0.0475723
GSE76925_severe	0.255027
GSE76925_severe	0.0907308
GSE76925_severe	0.0627759
GSE76925_severe	0.286905
GSE76925_severe	0.311918
GSE76925_severe	0.069642
GSE76925_severe	0.0284453
GSE76925_severe	0.0961256
GSE76925_severe	0.0215792
GSE76925_severe	0.042668
GSE76925_severe	0.0642472
GSE76925_severe	0.151054
GSE76925_severe	0.270721
GSE76925_severe	0.0564002
GSE76925_severe	0.0343306
GSE76925_severe	0.0578715
GSE76925_severe	0.080922
GSE76925_severe	0.0333497
GSE76925_severe	0.116233
GSE76925_severe	0.185875
GSE76925_severe	0.100049
GSE76925_severe	0.0451202
GSE76925_severe	0.238352
GSE76925_severe	0.0210888
GSE76925_severe	0.131927
GSE76925_severe	0.0583619
GSE76925_severe	0.0912212
GSE76925_severe	0.102992
GSE76925_severe	0.0250123
GSE76925_severe	0.273664
GSE76925_severe	0.0308975
GSE76925_severe	0.0367827
GSE76925_severe	0.0284453
GSE76925_severe	0.0372732
GSE76925_severe	0.0333497
GSE76925_severe	0.20255
GSE76925_severe	0.0392349
GSE76925_severe	0.257479
GSE76925_severe	0.122609
GSE76925_severe	0.10152
GSE76925_severe	0.0519863
GSE76925_severe	0.600785
GSE76925_severe	0.355566
GSE76925_severe	0.227072
GSE76925_severe	0.158901
GSE76925_severe	0.684649
GSE76925_severe	0.13438
GSE76925_severe	0.161844
GSE76925_severe	0.0308975
GSE76925_severe	0.377146
GSE76925_severe	0.01128
GSE76925_severe	0.0181462
GSE76925_severe	0.0259931
GSE76925_severe	0.050515
GSE76925_severe	0.0642472
GSE76925_severe	0.117214
GSE76925_severe	0.0819029
GSE76925_severe	0.0907308
GSE76925_severe	0.113781
GSE76925_severe	0.276606
GSE76925_severe	0.166748
GSE76925_severe	0.122609
GSE76925_severe	0.0902403
GSE76925_severe	0.0814125
GSE76925_severe	0.0828838
GSE76925_severe	0.0765081
GSE38974_moderate	0.00684262
GSE38974_moderate	0
GSE38974_moderate	0.0166178
GSE38974_moderate	0.00684262
GSE38974_moderate	0.0229717
GSE38974_moderate	0.1261
GSE38974_moderate	0.00391007
GSE38974_moderate	0.00928641
GSE38974_moderate	0.00342131
GSE38974_moderate	0.0146628
GSE38974_moderate	0.0117302
GSE38974_moderate	0.174976
GSE38974_moderate	0.000488759
GSE38974_moderate	0.0244379
GSE38974_moderate	0.0112414
GSE38974_moderate	0.0449658
GSE38974_moderate	0.00293255
GSE38974_moderate	0.00439883

## Sheet: Table S6
Table S6 KEGG pathways enriched with COPD stage related genes
Pathway No.	Pathway Name	P
hsa00130	Ubiquinone and other terpenoid-quinone biosynthesis	0.026538
hsa00640	Propanoate metabolism	0.038919
hsa01200	Carbon metabolism	0.048784
hsa03013	RNA transport	0.014843
hsa03020	RNA polymerase	0.024988
hsa04714	Thermogenesis	0.008028

## Sheet: Table S7
Table S7 Differentially expressed genes between rat BYF and model group
Gene Symbol	FC	T	P
Denr	0.987975	-3.13877	0.010532
Uqcrc2	0.994447	-2.70491	0.022126
Upf2	0.981196	-2.58214	0.027316
Noa1	1.01834	1.61065	0.138333
Sec61a1	0.980481	-1.36417	0.202428
Sh3gl3	1.21681	0.950862	0.36409
Notch3	0.993376	-0.74107	0.475693
Exosc7	1.02004	0.712208	0.492618
Plk4	1.04109	0.622911	0.547285
Znhit3	0.996655	-0.60231	0.560379
Trrap	0.992712	-0.45834	0.656511
Dhx16	1.09328	0.394878	0.701224
Dyrk2	1.00585	0.37059	0.718672
Sdhc	1.00193	0.356992	0.728516
Rhobtb3	1.02067	0.278222	0.78651
Hmmr	0.998005	-0.00666	0.994814
Notes: FC denotes the fold change of BYF treated sample compared with COPD rat model
samples; T denote the test statistic value between BYF treated and COPD model samples using
Student’s t-test.

## Sheet: Table S8
Table S8 Differentially expressed genes between rat BJF and model group
Gene Symbol	FC	T	P
Dhx16	2.08877	18.1529	5.52e-09
Dyrk2	1.11166	5.87875	0.000155
Notch3	1.0309	5.65212	0.000212
Exosc7	1.08793	5.36993	0.000315
Sdhc	1.02642	4.27832	0.001616
Noa1	1.03506	3.47411	0.00598
Upf2	0.970389	-3.09551	0.011337
Plk4	1.15504	2.81968	0.018171
Denr	0.987415	-2.75433	0.020327
Trrap	0.96578	-2.40886	0.036755
Uqcrc2	0.989104	-2.30804	0.043653
Sec61a1	0.961872	-2.15888	0.056216
Hmmr	1.40369	1.67724	0.124428
Rhobtb3	1.13752	1.3813	0.197268
Znhit3	0.996168	-0.41174	0.689214
Sh3gl3	1.05379	0.241118	0.814336
Notes: FC denotes the fold change of BJF treated sample compared with COPD rat model samples;
T denote the test statistic value between BJF treated and COPD model samples using Student’s t-test.

## Sheet: Table S9
Table S9 Differentially expressed genes between rat YZF and model group
Gene Symbol	FC	T	P
Sec61a1	0.957014	-3.39928	0.006779
Hmmr	1.5559	2.41406	0.03643
Upf2	0.980997	-2.13356	0.058669
Notch3	0.98118	-1.88792	0.088364
Dhx16	1.43184	1.83008	0.097164
Rhobtb3	1.06609	1.77559	0.106184
Denr	0.990734	-1.70748	0.118537
Dyrk2	1.04708	1.38368	0.19656
Znhit3	0.990426	-1.16297	0.271842
Sdhc	1.0095	1.05182	0.317634
Noa1	1.00993	0.978268	0.351014
Sh3gl3	1.14277	0.771678	0.458153
Exosc7	1.02071	0.683502	0.509816
Trrap	0.990807	-0.58426	0.571989
Plk4	1.02371	0.362509	0.724516
Uqcrc2	0.999672	-0.081	0.93704
Notes: FC denotes the fold change of YZF treated sample compared with COPD rat model samples;
T denote the test statistic value between YZF treated and COPD model samples using Student’s t-test.

## Sheet: Table S10
Table S10 Differentially expressed genes between rat APL and model group
Gene Symbol	FC	T	P
Dhx16	1.75598	6.67939	5.5e-05
Dyrk2	1.08895	5.67149	0.000206
Exosc7	1.08335	5.50181	0.000261
Sdhc	1.02496	5.30245	0.000346
Plk4	1.19304	3.09193	0.011406
Trrap	0.954773	-3.0168	0.012966
Sec61a1	0.965829	-2.94949	0.014547
Hmmr	1.60903	2.8591	0.016983
Notch3	1.01119	2.76054	0.020111
Upf2	0.976055	-2.74541	0.02064
Sh3gl3	1.34129	1.88175	0.089266
Denr	0.990489	-1.8119	0.100091
Noa1	1.02675	1.46731	0.173025
Rhobtb3	1.09019	1.33464	0.211585
Znhit3	0.999035	-0.37712	0.713968
Uqcrc2	1.00095	0.229954	0.822763
Notes: FC denotes the fold change of APL treated sample compared with COPD rat model samples;
T denote the test statistic value between APL treated and COPD model samples using Student’s t-test.
